# Supplementary material for: catena-Poly[[(ethanol-κO)sodium(I)]-di-μ-aqua-[(rac-2′-hydr­oxy-1,1′-binaphthyl-2-yl phosphato-κO)sodium]-tri-μ-aqua]
Source: Acta Crystallogr Sect E Struct Rep Online. 2009 Jun 10;65(Pt 7):m753. doi: 10.1107/S1600536809021394 (PMC2969360; doi:10.1107/S1600536809021394)
Supplement: Supplementary file 2 [file e-65-0m753-Isup2.hkl]

# 
# h,k,l, Fc-squared, Fo-squared, sigma(Fo-squared) and status flag 
# 
data_I

_audit_update_record
;
2009-06-01 # Formatted by publCIF
;
_shelx_title 'article no. is2427' 
_shelx_refln_list_code          4 
_shelx_F_calc_maximum      197.85 
_exptl_crystal_F_000      1144.00 
_reflns_d_resolution_high  0.7705 
 
loop_ 
 _symmetry_equiv_pos_as_xyz 
 'x, y, z' 
 '-x+1/2, y+1/2, -z' 
 '-x, -y, -z' 
 'x-1/2, -y-1/2, z' 
 
_cell_length_a    13.1210 
_cell_length_b     9.8162 
_cell_length_c    20.1981 
_cell_angle_alpha  90.000 
_cell_angle_beta  100.033 
_cell_angle_gamma  90.000 
 
_shelx_F_squared_multiplier     1.000 
 
loop_ 
 _refln_index_h 
 _refln_index_k 
 _refln_index_l 
 _refln_F_squared_calc 
 _refln_F_squared_meas 
 _refln_F_squared_sigma 
 _refln_observed_status 
   2   0   0     1862.51     1822.51     18.52 o 
   4   0   0     3198.25     3208.82     48.36 o 
   6   0   0     4009.85     4039.14     66.34 o 
   8   0   0      296.12      368.95      7.90 o 
  10   0   0     1494.25     1519.73     31.60 o 
  12   0   0     2702.26     2686.66     49.68 o 
  14   0   0       29.93       30.83      2.40 o 
  16   0   0        0.25      -18.16     18.16 o 
   2   1   0     2840.95     2600.33     26.17 o 
   3   1   0     6039.81     5531.81     76.81 o 
   4   1   0     2271.33     2193.17     23.59 o 
   5   1   0     1438.92     1364.70     14.37 o 
   6   1   0     3430.31     3654.67     43.28 o 
   7   1   0      595.94      500.49      5.81 o 
   8   1   0      486.36      566.68      6.04 o 
   9   1   0      437.18      447.78      6.38 o 
  10   1   0     1354.78     1387.80     19.47 o 
  11   1   0      710.87      735.61      8.40 o 
  12   1   0       66.16       57.27      3.09 o 
  13   1   0      435.80      449.75      6.07 o 
  14   1   0       15.43       16.38      2.16 o 
  15   1   0       33.79       39.40      2.39 o 
  16   1   0        6.44        1.92      2.65 o 
   0   2   0     2812.68     2828.44     53.41 o 
   1   2   0     1617.58     1757.84     25.30 o 
   2   2   0    13976.51    11965.03    290.97 o 
   3   2   0     3039.88     3049.89     38.84 o 
   4   2   0    10174.82     9368.48    164.75 o 
   5   2   0     8210.98     7872.34    119.11 o 
   6   2   0     3828.38     4046.97     47.98 o 
   7   2   0      105.63      144.50      2.93 o 
   8   2   0      378.85      366.60      5.69 o 
   9   2   0     1650.31     1612.80     17.70 o 
  10   2   0      188.12      196.61      3.73 o 
  11   2   0       53.23       52.98      2.84 o 
  12   2   0      985.77      999.30     12.40 o 
  13   2   0       28.13       21.30      1.57 o 
  14   2   0       95.91      107.39      3.77 o 
  15   2   0        2.63        3.46      2.86 o 
  16   2   0       88.56       99.88      3.89 o 
   1   3   0      465.66      558.04     11.50 o 
   2   3   0    14040.40    12340.43    299.85 o 
   3   3   0       66.77      110.40      3.96 o 
   4   3   0      414.22      315.32      5.26 o 
   5   3   0     4845.50     5285.45     86.74 o 
   6   3   0       16.21        3.63      1.24 o 
   7   3   0     1025.38     1093.13     10.97 o 
   8   3   0     2001.52     2056.91     23.30 o 
   9   3   0      236.78      237.20      3.67 o 
  10   3   0      308.64      296.12      5.07 o 
  11   3   0       21.51       19.30      1.81 o 
  12   3   0        1.48        0.63      1.15 o 
  13   3   0       36.38       31.38      1.61 o 
  14   3   0        1.33        1.08      1.77 o 
  15   3   0        7.03        8.92      3.29 o 
  16   3   0       35.85       33.87      4.18 o 
   0   4   0       33.66       40.24      4.24 o 
   1   4   0     4181.76     4185.41     82.22 o 
   2   4   0     1227.81     1302.56     22.61 o 
   3   4   0        0.49        9.16      2.71 o 
   4   4   0     1535.46     1650.88     21.57 o 
   5   4   0       12.89       19.17      2.17 o 
   6   4   0       90.41      100.59      3.23 o 
   7   4   0      151.30      175.72      4.99 o 
   8   4   0     1280.67     1295.73     15.97 o 
   9   4   0      398.76      431.21      6.65 o 
  10   4   0       38.83       53.18      2.68 o 
  11   4   0      586.68      618.90      8.79 o 
  12   4   0      318.30      294.26      4.91 o 
  13   4   0       11.90       11.46      2.26 o 
  14   4   0       20.21       15.92      3.82 o 
  15   4   0       53.92       59.37      4.76 o 
   1   5   0      163.61      184.00      6.49 o 
   2   5   0      411.84      434.69     10.42 o 
   3   5   0     1998.52     2020.30     31.01 o 
   4   5   0      199.04      193.97      4.03 o 
   5   5   0        5.93        6.97      1.90 o 
   6   5   0       90.77       90.57      3.01 o 
   7   5   0       22.99       21.88      2.49 o 
   8   5   0      995.14     1022.32     11.47 o 
   9   5   0      312.29      293.02      5.68 o 
  10   5   0      118.07      123.18      3.48 o 
  11   5   0       10.60       14.02      1.98 o 
  12   5   0       69.83       58.74      1.65 o 
  13   5   0      148.12      140.52      6.50 o 
  14   5   0       31.67       39.06      4.17 o 
  15   5   0        1.93        3.38      3.33 o 
   0   6   0     1333.63     1419.03     34.54 o 
   1   6   0      142.29      164.69      6.41 o 
   2   6   0     6472.59     6719.90    162.64 o 
   3   6   0      248.66      236.60      5.80 o 
   4   6   0      705.20      716.41      9.70 o 
   5   6   0      201.14      174.87      4.28 o 
   6   6   0       63.30       66.12      2.58 o 
   7   6   0      569.18      546.75      7.34 o 
   8   6   0       35.50       37.02      2.10 o 
   9   6   0      173.76      177.83      3.67 o 
  10   6   0      111.39      106.95      2.91 o 
  11   6   0      812.64      779.01     10.58 o 
  12   6   0      121.65      108.08      2.59 o 
  13   6   0       51.26       44.66      5.03 o 
  14   6   0      117.04      124.33      7.09 o 
   1   7   0        0.49        3.41      4.64 o 
   2   7   0       17.16       23.15      4.20 o 
   3   7   0      561.37      550.19     11.38 o 
   4   7   0     1585.04     1587.89     21.86 o 
   5   7   0       34.74       43.08      2.68 o 
   6   7   0       58.69       76.70      4.42 o 
   7   7   0      128.11      144.52      3.59 o 
   8   7   0       17.45       14.15      1.80 o 
   9   7   0       14.20       13.17      1.76 o 
  10   7   0      274.94      262.53      4.09 o 
  11   7   0       58.29       54.37      2.32 o 
  12   7   0        1.88        2.12      4.36 o 
  13   7   0        0.01       -4.15      4.15 o 
   0   8   0     1573.73     1583.86     81.60 o 
   1   8   0      150.04      172.63      7.76 o 
   2   8   0       13.57       16.96      4.88 o 
   3   8   0      225.18      232.99      6.26 o 
   4   8   0     3469.67     3502.68     57.71 o 
   5   8   0      297.53      299.53      6.09 o 
   6   8   0       46.01       49.67      3.33 o 
   7   8   0     1190.09     1174.22     18.16 o 
   8   8   0      349.24      350.37      5.73 o 
   9   8   0        0.55        0.70      1.78 o 
  10   8   0      120.45      115.75      3.20 o 
  11   8   0        3.69        3.89      4.17 o 
  12   8   0       19.66       29.14      4.52 o 
  13   8   0        0.01        7.20     10.77 o 
   1   9   0        2.51       11.05      7.03 o 
   2   9   0       59.85       66.44      5.86 o 
   3   9   0      159.76      150.03      6.51 o 
   4   9   0      241.99      261.25      5.93 o 
   5   9   0      297.40      281.63      6.25 o 
   6   9   0      839.82      838.99     13.15 o 
   7   9   0      167.64      157.04      4.10 o 
   8   9   0       34.82       44.88      2.55 o 
   9   9   0        4.84        3.67      2.71 o 
  10   9   0       25.46       20.14      2.22 o 
  11   9   0       28.63       28.29      5.89 o 
   0  10   0        1.05       -0.44     12.92 o 
   1  10   0     1134.42     1149.03     31.42 o 
   2  10   0      507.46      473.59     16.62 o 
   3  10   0      320.32      316.45      8.26 o 
   4  10   0       12.08        9.69      2.62 o 
   5  10   0      220.63      197.52      4.93 o 
   6  10   0      384.87      383.57      7.07 o 
   7  10   0        3.16        1.69      1.99 o 
   8  10   0       31.77       26.03      2.88 o 
   9  10   0       55.90       50.96      3.02 o 
  10  10   0        0.20        0.44      3.28 o 
   1  11   0       10.60       15.72      6.33 o 
   2  11   0      229.03      224.47      7.74 o 
   3  11   0       56.34       43.76      3.88 o 
   4  11   0        3.81        2.23      2.33 o 
   5  11   0       19.12       19.94      2.60 o 
   6  11   0        0.08        0.96      2.58 o 
   7  11   0       74.08       78.93      4.07 o 
   8  11   0      103.18       85.44      4.74 o 
   0  12   0      175.55      170.06     29.25 o 
   1  12   0        1.53        2.62      5.90 o 
   2  12   0        9.07       10.50      6.29 o 
   3  12   0       17.54       15.36      4.34 o 
   4  12   0      202.46      214.69      9.88 o 
   5  12   0      185.89      215.19      8.38 o 
 -16   0   1       44.32       30.27      5.21 o 
 -14   0   1        0.68        4.30      2.18 o 
 -12   0   1       24.45       22.89      3.57 o 
 -10   0   1      683.90      668.60     11.78 o 
  -8   0   1       16.42       13.41      2.59 o 
  -6   0   1     1485.91     1827.65     30.30 o 
  -4   0   1     9560.56     8843.04    217.17 o 
  -2   0   1     4476.30     4082.28     77.11 o 
   2   0   1    10469.63     9051.46    178.57 o 
   4   0   1      127.83       88.22      3.44 o 
   6   0   1        0.70        2.00      1.98 o 
   8   0   1     2211.60     2160.37     31.25 o 
  10   0   1      171.02      176.91      5.36 o 
  12   0   1     2860.66     2922.51     50.79 o 
  14   0   1      509.66      506.61      7.75 o 
  16   0   1       48.86       51.28     11.83 o 
 -16   1   1        7.80       10.79      2.42 o 
 -15   1   1       72.69       66.63      2.12 o 
 -14   1   1       58.30       58.73      2.55 o 
 -13   1   1       42.37       40.82      2.24 o 
 -12   1   1      749.16      806.34     11.94 o 
 -11   1   1      148.86      163.92      4.22 o 
 -10   1   1      961.54      990.11     12.69 o 
  -9   1   1       45.80       53.11      3.02 o 
  -8   1   1      212.43      237.64      4.04 o 
  -7   1   1     3762.39     3907.80     46.19 o 
  -6   1   1     5789.30     6014.97     83.22 o 
  -5   1   1      453.97      527.26      7.21 o 
  -4   1   1      637.69      622.48      8.37 o 
  -3   1   1      985.38     1058.54     11.87 o 
  -2   1   1     1588.27     1608.00     14.14 o 
   2   1   1    23776.51    19550.68    470.30 o 
   3   1   1     1138.98     1078.74      9.14 o 
   4   1   1     1018.82     1059.89     10.63 o 
   5   1   1      429.22      516.89      4.95 o 
   6   1   1       52.09       38.55      1.86 o 
   7   1   1      707.40      782.54      7.68 o 
   8   1   1        3.36       -0.95      1.22 o 
   9   1   1       25.67       48.33      1.91 o 
  10   1   1      243.73      251.36      4.81 o 
  11   1   1      560.84      563.75      6.93 o 
  12   1   1     1261.66     1237.30     15.32 o 
  13   1   1      254.21      257.03      3.93 o 
  14   1   1        0.53        0.12      1.07 o 
  15   1   1       19.96       11.05      1.98 o 
  16   1   1      118.31      137.84     13.85 o 
 -16   2   1        2.59        1.51      3.99 o 
 -15   2   1       11.25       16.45      2.56 o 
 -14   2   1        1.14        2.34      1.52 o 
 -13   2   1      147.98      143.41      3.86 o 
 -12   2   1      320.72      358.40      5.54 o 
 -11   2   1      596.77      588.65      7.55 o 
 -10   2   1      100.88      108.01      2.70 o 
  -9   2   1     2628.46     2586.61     31.55 o 
  -8   2   1       61.36       60.84      2.26 o 
  -7   2   1      564.50      527.11      6.05 o 
  -6   2   1      201.44      162.99      2.98 o 
  -5   2   1     8529.01     8564.58    144.98 o 
  -4   2   1     7913.02     7466.15    117.47 o 
  -3   2   1     6354.11     5888.98     86.14 o 
  -2   2   1     2859.77     2695.16     32.37 o 
  -1   2   1     1134.34     1190.07     22.37 o 
   0   2   1    14031.26    12456.25    298.01 o 
   1   2   1      186.61      211.08      4.46 o 
   2   2   1     4815.12     4728.62     83.33 o 
   3   2   1      421.10      453.73      5.78 o 
   4   2   1     5362.81     5025.46     74.17 o 
   5   2   1       26.16        6.95      1.29 o 
   6   2   1      336.94      370.89      4.59 o 
   7   2   1      460.79      492.08      5.52 o 
   8   2   1     2180.42     2270.27     24.77 o 
   9   2   1      644.16      683.78      7.50 o 
  10   2   1      762.92      754.20      8.31 o 
  11   2   1       19.85       16.10      1.26 o 
  12   2   1      327.68      321.31      4.15 o 
  13   2   1        5.75        9.43      1.76 o 
  14   2   1      242.86      242.14      4.50 o 
  15   2   1      300.27      318.30      7.74 o 
  16   2   1       56.04       74.91      4.88 o 
 -16   3   1       24.52       17.28      3.57 o 
 -15   3   1      416.71      414.40     12.33 o 
 -14   3   1       28.46       28.63      1.75 o 
 -13   3   1       10.33       12.71      1.84 o 
 -12   3   1       39.91       33.28      1.79 o 
 -11   3   1       37.49       34.80      2.04 o 
 -10   3   1      471.71      451.68      5.66 o 
  -9   3   1      881.87      973.90     11.90 o 
  -8   3   1       48.73       57.41      2.57 o 
  -7   3   1        3.48       -0.09      1.23 o 
  -6   3   1       55.92       29.64      2.02 o 
  -5   3   1      834.67      967.72     13.34 o 
  -4   3   1     1002.42      895.53     11.50 o 
  -3   3   1      985.41      869.78     13.94 o 
  -2   3   1     9046.08     8400.95    199.42 o 
  -1   3   1       31.37       20.16      3.34 o 
   0   3   1      597.58      602.60      9.50 o 
   1   3   1     1713.34     1856.27     28.40 o 
   2   3   1    12906.80    11439.43    318.25 o 
   3   3   1      416.73      347.74      8.21 o 
   4   3   1     3013.86     3048.16     37.23 o 
   5   3   1     1340.82     1196.22     15.13 o 
   6   3   1      731.50      806.61      8.50 o 
   7   3   1      344.81      375.77      5.77 o 
   8   3   1      971.60      915.42     11.90 o 
   9   3   1       63.68       73.60      1.83 o 
  10   3   1      200.63      203.26      2.79 o 
  11   3   1       85.36       89.34      1.91 o 
  12   3   1        3.25        5.00      0.91 o 
  13   3   1        3.80        1.62      0.95 o 
  14   3   1      184.20      192.77      8.25 o 
  15   3   1       17.56       14.96      2.83 o 
  16   3   1       22.09       20.07      3.58 o 
 -15   4   1       42.71       45.85      5.33 o 
 -14   4   1      359.78      364.61     11.21 o 
 -13   4   1        8.16        4.83      1.81 o 
 -12   4   1        9.26       10.29      2.64 o 
 -11   4   1     2497.83     2449.73     33.71 o 
 -10   4   1     1165.10     1065.33     15.22 o 
  -9   4   1       37.63       38.94      2.86 o 
  -8   4   1     1295.33     1302.56     19.13 o 
  -7   4   1       40.19       58.57      3.62 o 
  -6   4   1       40.11       69.21      2.62 o 
  -5   4   1     1352.32     1338.80     18.88 o 
  -4   4   1     3583.59     3872.41     62.86 o 
  -3   4   1      130.08      147.01      3.26 o 
  -2   4   1     1010.98      928.67     15.16 o 
  -1   4   1     5173.54     5218.51    104.35 o 
   0   4   1       45.37       36.88      3.12 o 
   1   4   1     2195.84     2034.71     29.04 o 
   2   4   1      463.67      460.37      8.59 o 
   3   4   1     4209.48     4579.82     77.54 o 
   4   4   1       34.38       40.56      1.83 o 
   5   4   1     2538.06     2831.39     36.97 o 
   6   4   1       75.68       84.34      3.04 o 
   7   4   1      404.71      433.76      5.74 o 
   8   4   1      670.22      678.99      8.26 o 
   9   4   1      701.99      728.69     11.20 o 
  10   4   1      250.07      258.72      5.52 o 
  11   4   1      318.48      307.66      5.92 o 
  12   4   1       31.40       28.28      1.57 o 
  13   4   1      147.13      165.45      6.70 o 
  14   4   1        0.18       -0.31      2.67 o 
  15   4   1        4.49        1.12      3.69 o 
 -15   5   1       89.09       76.59      6.17 o 
 -14   5   1        0.70        1.34      2.96 o 
 -13   5   1       63.25       63.15      3.70 o 
 -12   5   1       22.29       17.88      2.19 o 
 -11   5   1      503.01      484.16      8.33 o 
 -10   5   1       64.57       46.77      2.69 o 
  -9   5   1       22.80       29.66      3.36 o 
  -8   5   1      152.32      155.57      5.61 o 
  -7   5   1        0.02       -0.35      2.94 o 
  -6   5   1      298.01      273.02      7.90 o 
  -5   5   1        6.80       18.04      1.93 o 
  -4   5   1      324.52      351.79      5.08 o 
  -3   5   1     1536.04     1432.33     19.27 o 
  -2   5   1      783.74      839.78     18.47 o 
  -1   5   1     2010.79     2143.21     38.81 o 
   0   5   1     1574.47     1737.78     25.95 o 
   1   5   1       50.11       74.00      3.83 o 
   2   5   1      875.26     1005.56     18.37 o 
   3   5   1       62.94       67.75      3.12 o 
   4   5   1        1.02        2.61      1.61 o 
   5   5   1        4.64        9.44      1.56 o 
   6   5   1      573.69      565.75      6.79 o 
   7   5   1      229.61      215.85      3.62 o 
   8   5   1     1898.02     1889.88     22.13 o 
   9   5   1      383.63      382.79      6.20 o 
  10   5   1       32.02       27.39      1.93 o 
  11   5   1       10.02        8.53      1.60 o 
  12   5   1      112.22       89.66      1.45 o 
  13   5   1        0.28        2.17      3.45 o 
  14   5   1      272.17      273.22     11.55 o 
  15   5   1       12.17       16.63      3.71 o 
 -14   6   1        0.16       -0.79      3.79 o 
 -13   6   1       45.63       55.51      5.55 o 
 -12   6   1      221.43      187.07      5.05 o 
 -11   6   1      449.32      457.75      7.88 o 
 -10   6   1      542.79      534.01      8.28 o 
  -9   6   1       48.59       49.42      2.95 o 
  -8   6   1      320.72      333.56      6.14 o 
  -7   6   1      905.17      835.50     10.82 o 
  -6   6   1       27.74       21.65      2.52 o 
  -5   6   1        0.41        1.73      1.82 o 
  -4   6   1        8.86       13.55      2.31 o 
  -3   6   1     1158.50     1140.28     16.31 o 
  -2   6   1     1523.49     1499.78     30.61 o 
  -1   6   1     2453.80     2641.36     48.16 o 
   0   6   1       16.65       20.18      4.10 o 
   1   6   1     3243.23     3346.03     56.80 o 
   2   6   1     2698.96     2852.91     52.46 o 
   3   6   1        0.11        2.84      2.53 o 
   4   6   1     2387.95     2499.61     40.18 o 
   5   6   1       54.52       66.75      2.55 o 
   6   6   1      302.70      290.31      5.31 o 
   7   6   1       72.71       69.87      2.40 o 
   8   6   1      583.40      572.85      8.01 o 
   9   6   1      190.61      202.32      3.65 o 
  10   6   1       55.07       49.13      1.65 o 
  11   6   1       48.20       35.57      2.18 o 
  12   6   1       49.06       63.83      6.12 o 
  13   6   1      136.12      157.95      6.70 o 
  14   6   1       25.18       22.55      4.19 o 
 -14   7   1       35.45       49.19      6.83 o 
 -13   7   1       37.63       45.14      5.35 o 
 -12   7   1       95.33       96.41      5.67 o 
 -11   7   1       14.73       18.76      1.71 o 
 -10   7   1      384.51      372.70      6.33 o 
  -9   7   1      505.24      514.91      8.02 o 
  -8   7   1       29.50       27.23      2.38 o 
  -7   7   1       94.03      101.48      4.08 o 
  -6   7   1       11.29       13.01      2.68 o 
  -5   7   1       16.22       21.30      3.26 o 
  -4   7   1     1373.26     1373.14     19.04 o 
  -3   7   1       14.83       10.75      3.29 o 
  -2   7   1     1035.83     1030.18     22.40 o 
  -1   7   1      340.78      341.95      9.50 o 
   0   7   1      139.35      151.01      6.39 o 
   1   7   1       19.47       26.05      4.33 o 
   2   7   1      959.19      992.16     21.08 o 
   3   7   1      690.62      702.79     13.10 o 
   4   7   1     1230.48     1201.17     18.78 o 
   5   7   1       47.91       52.46      3.73 o 
   6   7   1      178.43      161.56      4.50 o 
   7   7   1       51.81       62.30      3.03 o 
   8   7   1       99.81      111.47      3.21 o 
   9   7   1       53.00       47.25      2.22 o 
  10   7   1       56.82       57.27      2.74 o 
  11   7   1      219.33      234.88      7.69 o 
  12   7   1      175.74      189.63      8.15 o 
  13   7   1        4.57        1.29      3.94 o 
 -13   8   1        0.44        1.64      4.02 o 
 -12   8   1       29.59       40.81      4.98 o 
 -11   8   1       85.69       89.46      3.12 o 
 -10   8   1       17.31       19.49      2.93 o 
  -9   8   1       61.31       53.68      3.01 o 
  -8   8   1        6.28        4.74      2.32 o 
  -7   8   1      246.47      235.31      6.43 o 
  -6   8   1      972.22     1011.23     17.53 o 
  -5   8   1       13.68       13.54      2.51 o 
  -4   8   1       75.20       71.56      3.45 o 
  -3   8   1       32.00       34.87      3.61 o 
  -2   8   1       12.39       15.33      4.38 o 
  -1   8   1      510.36      500.26     16.75 o 
   0   8   1      982.21     1018.42     20.90 o 
   1   8   1     1123.37     1105.88     28.21 o 
   2   8   1        0.33        0.52      4.42 o 
   3   8   1      865.35      869.42     15.64 o 
   4   8   1      326.38      322.04      8.36 o 
   5   8   1       46.35       44.91      4.17 o 
   6   8   1     1724.93     1738.20     26.48 o 
   7   8   1      397.41      403.19      9.02 o 
   8   8   1      470.20      481.32      7.76 o 
   9   8   1       93.29       91.12      2.84 o 
  10   8   1        9.28        9.97      1.50 o 
  11   8   1        3.78        4.39      3.88 o 
  12   8   1       26.13       32.69      5.15 o 
 -11   9   1       89.49      109.57      6.97 o 
 -10   9   1        1.00        2.79      1.93 o 
  -9   9   1      267.01      272.11      5.70 o 
  -8   9   1      139.62      139.69      4.26 o 
  -7   9   1      322.10      347.46      7.76 o 
  -6   9   1      232.73      230.45      6.66 o 
  -5   9   1      146.23      146.27      4.24 o 
  -4   9   1        9.61       13.16      2.50 o 
  -3   9   1      133.64      139.86      4.79 o 
  -2   9   1       12.32       10.34      4.31 o 
  -1   9   1      996.52     1032.15     22.19 o 
   0   9   1       68.07       60.22     12.88 o 
   1   9   1        4.24        2.19      4.93 o 
   2   9   1       99.89       98.07      8.07 o 
   3   9   1      159.55      158.82      6.22 o 
   4   9   1       64.09       72.77      4.97 o 
   5   9   1      343.42      349.71      8.63 o 
   6   9   1      472.05      474.61      8.32 o 
   7   9   1       63.52       59.17      2.98 o 
   8   9   1       29.69       32.32      2.13 o 
   9   9   1       83.17       95.87      3.67 o 
  10   9   1        5.97        5.59      4.22 o 
  11   9   1      111.92      124.95      7.26 o 
 -10  10   1      266.69      273.03      6.61 o 
  -9  10   1       90.59       91.85      3.69 o 
  -8  10   1       94.62      116.34      6.24 o 
  -7  10   1       53.45       47.13      4.49 o 
  -6  10   1       14.26       21.66      3.21 o 
  -5  10   1        1.60       -1.36      2.69 o 
  -4  10   1       35.24       37.83      3.81 o 
  -3  10   1       29.80       33.92      3.36 o 
  -2  10   1       88.58       80.25      4.05 o 
  -1  10   1      298.20      323.97     17.30 o 
   0  10   1      122.11      120.28      9.29 o 
   1  10   1      392.19      363.62     14.72 o 
   2  10   1      103.78      107.16     11.44 o 
   3  10   1       12.95       12.12      4.41 o 
   4  10   1      289.89      291.40      7.52 o 
   5  10   1       45.68       40.08      3.86 o 
   6  10   1      387.43      386.72      7.52 o 
   7  10   1        5.50       10.31      2.32 o 
   8  10   1       33.44       27.48      2.72 o 
   9  10   1       17.36       17.21      2.08 o 
  10  10   1      438.34      496.96     15.32 o 
  -8  11   1       24.90       24.02      3.98 o 
  -7  11   1        6.01        7.68      3.62 o 
  -6  11   1       36.32       36.73      3.73 o 
  -5  11   1        2.71        1.94      2.31 o 
  -4  11   1        3.49        3.96      2.74 o 
  -3  11   1       46.17       54.56      4.50 o 
  -2  11   1      206.11      181.24      8.09 o 
  -1  11   1       68.13       72.81      8.59 o 
   0  11   1      100.74      111.51     16.70 o 
   1  11   1       13.85        5.62      5.73 o 
   2  11   1      131.85      132.42      5.56 o 
   3  11   1      174.94      176.48      6.47 o 
   4  11   1        0.07       -1.12      2.31 o 
   5  11   1       63.91       69.16      5.03 o 
   6  11   1       22.57       20.09      3.68 o 
   7  11   1       35.17       22.04      2.82 o 
   8  11   1        4.85        7.93      2.50 o 
  -5  12   1      211.13      230.95     10.27 o 
  -4  12   1       34.24       45.37      5.02 o 
  -3  12   1       10.55       12.47      4.47 o 
  -2  12   1        5.91        7.57     11.24 o 
  -1  12   1      126.51      141.74     11.00 o 
   0  12   1        9.95       17.54      7.00 o 
   1  12   1       10.63        8.47      6.18 o 
   2  12   1        2.95        1.89     10.01 o 
   3  12   1       20.59        3.61      4.52 o 
   4  12   1      137.82      150.41      6.61 o 
   5  12   1       21.12       27.95      3.84 o 
 -16   0   2      110.87      104.11      5.82 o 
 -14   0   2      114.38      100.02      4.78 o 
 -12   0   2      840.54      822.08     16.04 o 
 -10   0   2     1274.55     1260.39     21.00 o 
  -8   0   2       22.93       24.00      4.25 o 
  -6   0   2     3315.97     3657.90     65.05 o 
  -4   0   2       52.87       82.48      4.92 o 
  -2   0   2      570.06      579.46      9.35 o 
   2   0   2    12446.03    10527.60    221.40 o 
   4   0   2      111.19       84.28      3.77 o 
   6   0   2     4044.64     4059.94     65.01 o 
   8   0   2     5423.76     5746.97    110.22 o 
  10   0   2     1228.38     1223.91     19.44 o 
  12   0   2        2.93        2.40      2.86 o 
  14   0   2      597.53      575.22     10.66 o 
  16   0   2       16.51       22.55     10.22 o 
 -16   1   2       52.14       50.46      2.40 o 
 -15   1   2      160.79      159.56      3.35 o 
 -14   1   2      158.32      153.56      3.91 o 
 -13   1   2      131.85      131.39      3.53 o 
 -12   1   2      627.09      605.57      9.71 o 
 -11   1   2      807.94      835.49     10.85 o 
 -10   1   2      115.92      121.59      4.03 o 
  -9   1   2     1138.71     1104.94     14.28 o 
  -8   1   2      160.41      164.84      4.14 o 
  -7   1   2      304.22      252.80      6.17 o 
  -6   1   2      259.69      205.83      4.73 o 
  -5   1   2     9236.15     8421.45    143.59 o 
  -4   1   2     3416.59     3466.59     50.70 o 
  -3   1   2     7457.96     6720.98    102.76 o 
  -2   1   2      274.81      346.38      4.05 o 
  -1   1   2    11695.48     9891.39    179.71 o 
   1   1   2     2531.55     2352.93     22.69 o 
   2   1   2     3514.15     3383.21     40.34 o 
   3   1   2     1329.49     1379.83     14.59 o 
   4   1   2      238.39      229.75      2.79 o 
   5   1   2     1870.01     2054.41     19.73 o 
   6   1   2       16.73       11.67      1.27 o 
   7   1   2      294.27      219.61      3.84 o 
   8   1   2      579.49      637.59      6.57 o 
   9   1   2        5.52        5.31      1.24 o 
  10   1   2      199.93      202.07      3.79 o 
  11   1   2       46.90       39.68      2.06 o 
  12   1   2      212.52      204.47      2.78 o 
  13   1   2        7.49        7.39      1.45 o 
  14   1   2       43.53       47.19      1.85 o 
  15   1   2       12.06       14.77      2.43 o 
  16   1   2       18.03       20.20      7.43 o 
 -16   2   2       27.33       35.03      4.16 o 
 -15   2   2       47.54       50.02      2.22 o 
 -14   2   2       56.73       53.74      2.70 o 
 -13   2   2      176.22      169.98      4.30 o 
 -12   2   2       72.42       76.60      2.79 o 
 -11   2   2       66.91       73.52      2.78 o 
 -10   2   2      630.14      671.26     10.07 o 
  -9   2   2      405.61      392.55      6.51 o 
  -8   2   2       56.77       68.28      3.07 o 
  -7   2   2     8613.83     8619.46    138.90 o 
  -6   2   2     6018.41     6425.66    100.74 o 
  -5   2   2     1013.37     1268.63     14.49 o 
  -4   2   2      522.45      570.45      7.07 o 
  -3   2   2      185.96      186.75      4.02 o 
  -2   2   2      706.84      694.13      8.34 o 
  -1   2   2     1702.96     1690.38     21.12 o 
   0   2   2    15465.27    13243.74    374.87 o 
   1   2   2     6086.74     5411.90     91.19 o 
   2   2   2     9173.36     7927.04    137.84 o 
   3   2   2    15621.97    13934.91    285.65 o 
   4   2   2      964.01      851.84      9.80 o 
   5   2   2     5547.91     5736.02     82.23 o 
   6   2   2      504.83      442.98      4.42 o 
   7   2   2     1861.86     1799.80     16.70 o 
   8   2   2     1480.78     1529.53     15.00 o 
   9   2   2       36.25       40.39      1.94 o 
  10   2   2     1312.36     1310.27     13.80 o 
  11   2   2       67.98       67.98      2.07 o 
  12   2   2       13.30       11.57      1.04 o 
  13   2   2      137.16      137.59      2.67 o 
  14   2   2      221.61      227.17      5.60 o 
  15   2   2       64.35       64.26      3.97 o 
  16   2   2       84.60      109.15      3.63 o 
 -16   3   2       51.00       49.54      4.13 o 
 -15   3   2      666.29      688.23     15.69 o 
 -14   3   2      180.79      175.47      3.60 o 
 -13   3   2     1007.06      967.88     12.44 o 
 -12   3   2       33.77       29.88      2.54 o 
 -11   3   2        9.54        9.76      2.29 o 
 -10   3   2      123.31      123.16      3.68 o 
  -9   3   2     1580.36     1566.62     18.72 o 
  -8   3   2      760.02      713.13      8.42 o 
  -7   3   2      459.91      501.94      6.50 o 
  -6   3   2     4423.26     4773.04     68.29 o 
  -5   3   2      168.66      228.95      3.89 o 
  -4   3   2      803.90      900.05     10.70 o 
  -3   3   2     2527.06     2378.63     28.49 o 
  -2   3   2       34.77       75.41      4.02 o 
  -1   3   2        7.41        8.68      3.25 o 
   0   3   2     1647.00     1630.36     28.54 o 
   1   3   2     8361.38     7837.54    155.15 o 
   2   3   2     4931.39     4768.45     78.82 o 
   3   3   2      447.30      477.00      6.56 o 
   4   3   2     2050.47     2449.95     27.96 o 
   5   3   2       60.02       35.97      1.36 o 
   6   3   2      100.13      103.53      2.11 o 
   7   3   2      578.74      731.70      9.28 o 
   8   3   2      431.80      392.02      6.02 o 
   9   3   2      204.47      185.17      4.08 o 
  10   3   2       98.89      106.06      3.08 o 
  11   3   2        0.15       -0.32      1.46 o 
  12   3   2       35.55       28.44      1.09 o 
  13   3   2        4.98        5.38      2.59 o 
  14   3   2      148.45      124.00      5.66 o 
  15   3   2       12.56       20.12      2.80 o 
  16   3   2        4.34        7.37      7.44 o 
 -16   4   2       10.13        5.47      3.87 o 
 -15   4   2       27.31       33.14      4.85 o 
 -14   4   2        1.33        1.58      1.45 o 
 -13   4   2        1.07        3.02      1.40 o 
 -12   4   2      215.83      213.32      4.08 o 
 -11   4   2     1828.58     1807.62     20.77 o 
 -10   4   2      971.83      999.35     11.91 o 
  -9   4   2     1196.90     1230.84     14.69 o 
  -8   4   2       48.29       24.11      2.17 o 
  -7   4   2      178.16      157.02      4.18 o 
  -6   4   2        7.78       20.49      2.44 o 
  -5   4   2     4715.38     5060.75     79.47 o 
  -4   4   2      630.87      644.29     10.03 o 
  -3   4   2       56.89       40.07      2.50 o 
  -2   4   2     2869.04     2789.94     41.16 o 
  -1   4   2      493.95      545.34     10.04 o 
   0   4   2      492.93      483.93      9.78 o 
   1   4   2     2147.53     1954.08     29.24 o 
   2   4   2      945.81     1025.24     14.08 o 
   3   4   2     7950.29     7817.83    158.26 o 
   4   4   2      610.11      708.74      7.76 o 
   5   4   2     1023.60     1039.17     10.69 o 
   6   4   2        0.10        8.55      1.62 o 
   7   4   2       54.88       44.70      1.36 o 
   8   4   2       76.49       75.48      2.32 o 
   9   4   2       35.36       36.23      1.28 o 
  10   4   2      835.28      849.36      7.97 o 
  11   4   2        0.30        0.42      0.78 o 
  12   4   2       19.01       16.18      3.23 o 
  13   4   2      348.03      371.59      8.78 o 
  14   4   2        0.87       -2.59      2.75 o 
  15   4   2        2.58        6.68      2.98 o 
 -15   5   2      100.71      112.16      6.54 o 
 -14   5   2      132.46      121.23      6.61 o 
 -13   5   2        3.83        4.73      3.08 o 
 -12   5   2       66.50       65.41      3.07 o 
 -11   5   2      200.22      208.58      5.86 o 
 -10   5   2      460.85      420.06      8.55 o 
  -9   5   2     1438.44     1434.01     21.79 o 
  -8   5   2       48.55       62.60      3.24 o 
  -7   5   2       56.35       58.25      4.36 o 
  -6   5   2     1006.16      923.77     13.38 o 
  -5   5   2      434.65      449.09      7.38 o 
  -4   5   2       25.84       42.61      2.54 o 
  -3   5   2      473.16      494.16      6.79 o 
  -2   5   2      409.73      488.69      8.08 o 
  -1   5   2      565.37      564.23     11.97 o 
   0   5   2       61.56       59.76      3.83 o 
   1   5   2       79.80       85.20      3.95 o 
   2   5   2       20.02       21.82      2.62 o 
   3   5   2      121.31      124.97      5.68 o 
   4   5   2      413.59      429.93      7.02 o 
   5   5   2      656.11      598.21      8.98 o 
   6   5   2     1313.97     1314.67     13.98 o 
   7   5   2      117.23      113.22      2.54 o 
   8   5   2     1573.62     1531.68     17.01 o 
   9   5   2      442.47      479.67      5.73 o 
  10   5   2        1.12        4.36      0.97 o 
  11   5   2       91.45       66.90      1.44 o 
  12   5   2      299.33      332.33      9.13 o 
  13   5   2       74.61       61.58      4.90 o 
  14   5   2       81.13       85.47      5.02 o 
  15   5   2       15.31       17.43      5.01 o 
 -14   6   2       80.47       81.83      6.71 o 
 -13   6   2       92.47      107.75      3.22 o 
 -12   6   2       24.22       24.23      3.86 o 
 -11   6   2      151.02      164.90      4.74 o 
 -10   6   2       62.52       67.42      3.47 o 
  -9   6   2       18.27       11.00      3.36 o 
  -8   6   2      490.24      476.39      7.82 o 
  -7   6   2     1325.30     1326.70     18.72 o 
  -6   6   2      157.64      155.12      4.79 o 
  -5   6   2        1.26        0.28      1.88 o 
  -4   6   2      126.61      151.85      3.97 o 
  -3   6   2     1478.34     1305.72     17.97 o 
  -2   6   2      461.08      426.53     13.03 o 
  -1   6   2        7.26       -2.59      3.23 o 
   0   6   2      858.47      844.31     17.17 o 
   1   6   2      996.78      909.01     17.94 o 
   2   6   2       73.15       69.56      5.03 o 
   3   6   2      369.69      375.51      8.95 o 
   4   6   2     3821.97     3831.97     67.51 o 
   5   6   2       67.40       57.80      3.00 o 
   6   6   2      215.76      207.37      3.86 o 
   7   6   2      626.22      588.91      8.23 o 
   8   6   2      478.00      524.43      7.15 o 
   9   6   2      273.96      260.64      3.69 o 
  10   6   2       62.11       61.75      2.29 o 
  11   6   2        5.94        7.17      1.10 o 
  12   6   2       55.53       68.38      5.36 o 
  13   6   2      266.24      291.94      8.52 o 
  14   6   2       91.75       84.60      7.00 o 
 -14   7   2       51.53       48.71      5.33 o 
 -13   7   2      155.18      136.61      6.70 o 
 -12   7   2        6.12        4.49      2.46 o 
 -11   7   2       14.05       11.86      1.81 o 
 -10   7   2      195.52      208.28      4.41 o 
  -9   7   2      611.31      620.49      9.57 o 
  -8   7   2      284.54      254.85      4.89 o 
  -7   7   2       38.26       40.85      3.55 o 
  -6   7   2       97.42      100.31      3.61 o 
  -5   7   2      394.65      401.12      6.52 o 
  -4   7   2     2040.64     2057.45     31.63 o 
  -3   7   2      133.00      139.14      4.50 o 
  -2   7   2       31.25       16.56      5.57 o 
  -1   7   2      130.35      143.42      7.47 o 
   0   7   2     1122.30     1150.21     23.78 o 
   1   7   2      109.50      149.85      6.12 o 
   2   7   2     1027.73     1061.69     20.68 o 
   3   7   2      191.92      206.22     10.16 o 
   4   7   2      747.69      734.74     12.42 o 
   5   7   2       67.18       73.04      3.06 o 
   6   7   2      697.98      705.49      9.73 o 
   7   7   2      107.59      100.71      2.99 o 
   8   7   2      946.19      956.25     11.64 o 
   9   7   2        0.49       -0.11      1.34 o 
  10   7   2      115.17      110.48      2.42 o 
  11   7   2       15.55       19.61      4.97 o 
  12   7   2      352.30      361.28     10.82 o 
  13   7   2        3.85        3.70      3.88 o 
 -13   8   2        9.84        6.05      3.90 o 
 -12   8   2        7.01        7.00      4.37 o 
 -11   8   2      164.96      174.06      4.31 o 
 -10   8   2       46.97       52.01      2.88 o 
  -9   8   2      130.64      110.57      4.14 o 
  -8   8   2      173.81      167.01      5.41 o 
  -7   8   2       31.23       35.34      2.64 o 
  -6   8   2        0.49        2.98      2.14 o 
  -5   8   2      340.01      317.20      6.95 o 
  -4   8   2       38.48       40.30      3.51 o 
  -3   8   2      338.91      344.61      7.20 o 
  -2   8   2       35.60       41.54      5.94 o 
  -1   8   2     1431.73     1446.94     28.75 o 
   0   8   2       16.78       22.72      4.53 o 
   1   8   2     1288.50     1260.22     37.18 o 
   2   8   2      457.50      471.37     14.93 o 
   3   8   2      874.90      877.78     19.26 o 
   4   8   2     2347.46     2332.15     44.52 o 
   5   8   2       86.51       99.58      4.33 o 
   6   8   2      971.87      948.81     15.32 o 
   7   8   2      182.85      175.66      5.25 o 
   8   8   2       69.51       78.48      2.86 o 
   9   8   2      454.89      437.37      6.27 o 
  10   8   2       94.73      111.18      6.23 o 
  11   8   2      700.82      713.03     15.16 o 
  12   8   2        1.65       -2.61      3.79 o 
 -11   9   2      234.07      230.41      4.59 o 
 -10   9   2       12.14       14.66      2.04 o 
  -9   9   2      267.16      271.78      6.31 o 
  -8   9   2       54.92       52.62      2.87 o 
  -7   9   2      116.83      123.90      3.84 o 
  -6   9   2      252.98      254.64      6.02 o 
  -5   9   2       41.30       37.71      3.04 o 
  -4   9   2        2.67        1.40      2.49 o 
  -3   9   2      424.90      441.35     10.19 o 
  -2   9   2       15.32       13.13      2.57 o 
  -1   9   2     1129.54     1165.02     30.50 o 
   0   9   2        5.45        0.50      4.83 o 
   1   9   2      175.39      180.74     10.11 o 
   2   9   2      177.92      165.34     12.49 o 
   3   9   2     1429.15     1431.56     29.56 o 
   4   9   2      475.23      482.79     10.17 o 
   5   9   2        8.48        9.21      2.36 o 
   6   9   2       65.73       66.18      3.59 o 
   7   9   2       11.89       15.97      1.89 o 
   8   9   2       70.95       76.38      2.86 o 
   9   9   2      248.20      268.54      5.95 o 
  10   9   2      114.08      127.92      8.07 o 
  11   9   2       25.40       25.35      4.69 o 
 -10  10   2       46.94       44.98      2.59 o 
  -9  10   2        0.44       -2.17      2.17 o 
  -8  10   2      130.85      131.21      4.00 o 
  -7  10   2       78.39       83.12      3.84 o 
  -6  10   2      123.82      135.35      4.43 o 
  -5  10   2        9.19        8.95      2.50 o 
  -4  10   2       25.72       23.32      2.81 o 
  -3  10   2       17.66       21.03      2.84 o 
  -2  10   2      451.23      455.67     10.50 o 
  -1  10   2        8.61       17.48      6.05 o 
   0  10   2      305.82      322.61     23.22 o 
   1  10   2     1013.50      997.73     27.62 o 
   2  10   2      103.54       97.56      8.17 o 
   3  10   2       10.22        5.97      3.28 o 
   4  10   2      394.30      382.08      9.64 o 
   5  10   2        5.17        4.65      2.83 o 
   6  10   2       37.04       40.95      3.40 o 
   7  10   2       10.61       10.84      1.90 o 
   8  10   2      197.11      195.57      4.60 o 
   9  10   2       35.06       36.61      6.62 o 
  10  10   2       85.49       99.79     12.57 o 
  -8  11   2       63.15       58.90      3.90 o 
  -7  11   2       14.48       10.20      4.61 o 
  -6  11   2      172.64      187.15      7.49 o 
  -5  11   2        2.51        1.40      3.21 o 
  -4  11   2       15.61       18.29      3.19 o 
  -3  11   2        8.98       11.02      2.43 o 
  -2  11   2        3.75       -2.65      2.65 o 
  -1  11   2      437.70      393.54      8.53 o 
   0  11   2        6.26        6.80      5.88 o 
   1  11   2       68.10       81.70      8.59 o 
   2  11   2        0.02        6.32      7.37 o 
   3  11   2      179.07      196.28      9.94 o 
   4  11   2       23.61       22.43      3.46 o 
   5  11   2      106.16      108.50      6.11 o 
   6  11   2        1.56        6.26      2.50 o 
   7  11   2       30.72       21.00      2.71 o 
   8  11   2       23.00       21.24      3.75 o 
  -5  12   2      145.44      137.45      6.91 o 
  -4  12   2       37.88       41.13      5.48 o 
  -3  12   2      266.76      276.15     10.32 o 
  -2  12   2       26.65       24.00      5.42 o 
  -1  12   2       29.48       32.98      9.22 o 
   0  12   2       66.72       79.26     16.55 o 
   1  12   2       12.64       24.48      7.03 o 
   2  12   2       30.25       27.46      6.98 o 
   3  12   2       26.85       22.68      7.26 o 
   4  12   2      112.33      107.53      5.78 o 
   5  12   2        5.53        5.89      3.09 o 
 -16   0   3      232.54      222.17      7.10 o 
 -14   0   3       10.78       12.82      3.68 o 
 -12   0   3       87.72       92.55      5.68 o 
 -10   0   3     2451.36     2492.13     51.56 o 
  -8   0   3       17.22        7.78      2.90 o 
  -6   0   3     2919.59     3116.16     60.69 o 
  -4   0   3       40.20        8.69      4.40 o 
  -2   0   3     4780.84     4501.56     98.58 o 
   0   0   3     5151.13     4715.44     97.81 o 
   2   0   3    39145.75    25920.93    920.95 o 
   4   0   3     1934.04     1963.57     25.37 o 
   6   0   3     4872.38     4886.01     78.54 o 
   8   0   3      713.92      694.82     12.74 o 
  10   0   3     1547.31     1578.16     23.38 o 
  12   0   3       32.81       27.82      2.22 o 
  14   0   3      231.31      210.77      4.12 o 
  16   0   3        3.19        5.23      9.09 o 
 -16   1   3       55.81       49.39      2.78 o 
 -15   1   3      141.96      125.37      3.33 o 
 -14   1   3       99.50       96.14      3.40 o 
 -13   1   3      163.08      155.16      4.25 o 
 -12   1   3       63.51       66.82      3.95 o 
 -11   1   3       54.51       60.40      2.96 o 
 -10   1   3      406.71      392.00      6.55 o 
  -9   1   3      586.19      557.92      7.94 o 
  -8   1   3        1.95        0.19      2.09 o 
  -7   1   3        0.69        1.47      2.02 o 
  -6   1   3        0.24        8.33      2.21 o 
  -5   1   3    19493.44    17528.65    461.43 o 
  -4   1   3     2991.51     3058.30     41.20 o 
  -3   1   3    14715.23    12694.38    281.45 o 
  -2   1   3    14603.53    12873.59    313.71 o 
  -1   1   3      110.50      124.84      3.50 o 
   0   1   3      639.62      595.61      6.05 o 
   1   1   3       84.10       78.90      1.81 o 
   2   1   3     1310.98     1153.62      9.29 o 
   3   1   3     5075.91     4861.05     69.19 o 
   4   1   3     2905.82     2846.67     34.50 o 
   5   1   3      517.74      693.48      5.51 o 
   6   1   3      113.78      116.46      2.02 o 
   7   1   3     1300.49     1288.31     11.80 o 
   8   1   3       12.39       11.50      1.15 o 
   9   1   3      629.49      630.93      6.48 o 
  10   1   3       29.04       29.20      1.52 o 
  11   1   3      550.30      543.79      6.64 o 
  12   1   3       30.10       25.40      1.26 o 
  13   1   3      199.85      198.22      2.67 o 
  14   1   3      179.26      180.40      3.91 o 
  15   1   3       22.49       30.14      2.81 o 
  16   1   3       89.41       84.18      9.84 o 
 -16   2   3       36.23       37.23      3.32 o 
 -15   2   3       34.08       30.18      2.44 o 
 -14   2   3        2.66        1.87      2.36 o 
 -13   2   3      212.79      217.70      4.43 o 
 -12   2   3        9.06       11.21      2.09 o 
 -11   2   3      323.75      331.57      7.89 o 
 -10   2   3      399.76      380.12      6.97 o 
  -9   2   3       50.72       48.38      3.15 o 
  -8   2   3      416.99      375.65      7.01 o 
  -7   2   3     4345.87     4090.58     57.62 o 
  -6   2   3     1163.49     1194.64     15.39 o 
  -5   2   3      115.43      100.64      2.99 o 
  -4   2   3     3814.00     4025.78     54.02 o 
  -3   2   3      310.56      313.43      4.88 o 
  -2   2   3     1984.51     1945.76     21.16 o 
  -1   2   3     1221.64     1124.13     12.89 o 
   0   2   3     6214.93     6385.33    126.57 o 
   1   2   3    18910.43    16689.06    527.38 o 
   2   2   3     2901.31     2632.57     32.07 o 
   3   2   3      231.20      242.68      4.08 o 
   4   2   3        5.99       12.66      2.23 o 
   5   2   3     1518.59     1346.89     18.92 o 
   6   2   3      596.37      619.11      8.71 o 
   7   2   3     2625.50     2618.50     31.96 o 
   8   2   3        0.28       -0.12      0.68 o 
   9   2   3      115.77      113.10      1.44 o 
  10   2   3     1406.80     1400.99     13.29 o 
  11   2   3       86.49       89.40      1.60 o 
  12   2   3      200.63      191.59      2.21 o 
  13   2   3      268.06      237.00      2.53 o 
  14   2   3      152.17      163.56      4.46 o 
  15   2   3       63.49       66.34      3.70 o 
  16   2   3        7.46       12.04      8.81 o 
 -16   3   3       39.06       39.25      5.85 o 
 -15   3   3       14.07       19.59      2.06 o 
 -14   3   3       33.71       35.74      2.56 o 
 -13   3   3      202.14      219.74      5.00 o 
 -12   3   3       27.72       41.21      2.46 o 
 -11   3   3      120.00      110.33      3.70 o 
 -10   3   3       77.45       82.24      3.33 o 
  -9   3   3      672.89      588.27      8.24 o 
  -8   3   3      678.82      674.91     10.59 o 
  -7   3   3      405.09      370.18      5.60 o 
  -6   3   3     3272.30     3514.44     46.60 o 
  -5   3   3      152.55      183.80      3.80 o 
  -4   3   3     1969.15     2179.03     24.48 o 
  -3   3   3     1536.12     1572.40     19.92 o 
  -2   3   3     2245.74     2122.79     29.49 o 
  -1   3   3      296.96      257.99      5.50 o 
   0   3   3     1580.18     1757.87     30.54 o 
   1   3   3      148.82      158.57      5.57 o 
   2   3   3     1426.30     1674.93     20.34 o 
   3   3   3      453.54      527.80      6.64 o 
   4   3   3      116.56      123.77      2.75 o 
   5   3   3     3027.73     3185.47     37.25 o 
   6   3   3      633.96      618.57      5.34 o 
   7   3   3      525.52      501.88      4.09 o 
   8   3   3      136.14      153.82      5.10 o 
   9   3   3      494.72      484.19      8.87 o 
  10   3   3      111.41      123.08      4.41 o 
  11   3   3       51.63       52.08      3.95 o 
  12   3   3      168.79      163.20      5.87 o 
  13   3   3        8.87       17.05      2.65 o 
  14   3   3        5.59       10.50      3.33 o 
  15   3   3       53.82       42.73      4.67 o 
 -16   4   3       96.56      100.98      6.41 o 
 -15   4   3       63.70       61.99      5.36 o 
 -14   4   3       12.50       11.28      1.81 o 
 -13   4   3      318.78      320.52      6.05 o 
 -12   4   3       81.04       71.39      3.64 o 
 -11   4   3        9.84       22.42      2.87 o 
 -10   4   3      433.66      499.51      7.77 o 
  -9   4   3     2135.23     2164.92     27.73 o 
  -8   4   3       10.07        1.37      1.69 o 
  -7   4   3     4869.23     5365.86     80.79 o 
  -6   4   3      238.37      257.88      5.45 o 
  -5   4   3     8158.00     8475.95    159.96 o 
  -4   4   3     1227.67     1379.48     18.09 o 
  -3   4   3     2460.29     2416.35     38.17 o 
  -2   4   3     9523.05     8919.57    187.43 o 
  -1   4   3     2991.01     3248.77     61.14 o 
   0   4   3      596.32      687.65     14.75 o 
   1   4   3      215.52      142.25      4.26 o 
   2   4   3      791.49      874.59     12.21 o 
   3   4   3    23030.06    20808.48    664.37 o 
   4   4   3      321.38      264.24      5.27 o 
   5   4   3      502.93      526.79      4.98 o 
   6   4   3       28.30       35.04      1.24 o 
   7   4   3        7.57        9.73      1.28 o 
   8   4   3       63.00       54.85      1.42 o 
   9   4   3      186.12      196.88      6.88 o 
  10   4   3      643.00      631.30     11.35 o 
  11   4   3      238.43      254.03      6.37 o 
  12   4   3      104.80      110.55      4.55 o 
  13   4   3       72.83       88.12      4.60 o 
  14   4   3       11.63        8.88      3.78 o 
  15   4   3       72.06       86.77      4.78 o 
 -15   5   3      175.67      178.64     11.83 o 
 -14   5   3        0.42        0.16      2.11 o 
 -13   5   3        0.26        3.07      2.61 o 
 -12   5   3       59.26       48.97      3.76 o 
 -11   5   3        4.41       13.17      2.44 o 
 -10   5   3     1228.91     1117.99     15.93 o 
  -9   5   3      895.41      903.15     14.46 o 
  -8   5   3      397.67      427.02      7.71 o 
  -7   5   3     1393.18     1469.46     20.19 o 
  -6   5   3      376.51      396.65      7.11 o 
  -5   5   3        6.97       12.54      2.62 o 
  -4   5   3      710.49      647.85      9.21 o 
  -3   5   3      275.07      320.68      5.14 o 
  -2   5   3       95.04       89.96      2.87 o 
  -1   5   3      243.87      226.84      7.30 o 
   0   5   3        7.53       -1.44      3.33 o 
   1   5   3     2054.32     2381.91     41.68 o 
   2   5   3     1648.49     1779.39     27.83 o 
   3   5   3       11.62       18.88      2.84 o 
   4   5   3      517.54      567.70      9.78 o 
   5   5   3       53.99       49.31      1.74 o 
   6   5   3     1632.11     1545.64     17.01 o 
   7   5   3       27.30       30.33      1.55 o 
   8   5   3      185.68      171.90      2.24 o 
   9   5   3      570.81      527.54      5.38 o 
  10   5   3       33.54       43.59      4.37 o 
  11   5   3        5.12        5.90      3.16 o 
  12   5   3      192.30      200.83      8.24 o 
  13   5   3        0.90        1.63      3.50 o 
  14   5   3        7.06       10.03      3.55 o 
 -14   6   3       31.23       17.44      4.65 o 
 -13   6   3      371.58      368.61     11.13 o 
 -12   6   3       23.98       33.05      3.12 o 
 -11   6   3       76.93       92.25      4.95 o 
 -10   6   3       16.21       15.78      2.90 o 
  -9   6   3     1121.06     1099.80     19.38 o 
  -8   6   3      134.56      143.09      4.82 o 
  -7   6   3      552.02      607.06     11.66 o 
  -6   6   3       36.64       45.25      2.92 o 
  -5   6   3       28.99       25.37      3.08 o 
  -4   6   3        2.65        1.00      1.77 o 
  -3   6   3     1923.33     1870.01     25.08 o 
  -2   6   3        7.93        3.40      2.61 o 
  -1   6   3     5756.12     5987.45    140.19 o 
   0   6   3     1369.67     1467.38     24.98 o 
   1   6   3       72.23       75.98      4.36 o 
   2   6   3        9.58        9.40      3.20 o 
   3   6   3     1442.92     1501.07     26.41 o 
   4   6   3     2741.41     2707.17     50.27 o 
   5   6   3      626.84      644.39      8.90 o 
   6   6   3       75.16       80.08      2.99 o 
   7   6   3      608.22      583.49      8.25 o 
   8   6   3      287.66      303.09      4.12 o 
   9   6   3       10.30        8.91      1.48 o 
  10   6   3       58.69       40.83      1.18 o 
  11   6   3       43.75       59.53      5.07 o 
  12   6   3        2.32        1.30      3.19 o 
  13   6   3        6.02        4.14      3.73 o 
  14   6   3       52.72       62.72      4.92 o 
 -14   7   3      392.88      415.71     19.00 o 
 -13   7   3       30.87       20.35      4.30 o 
 -12   7   3        1.44        4.30      2.02 o 
 -11   7   3       15.10       16.86      2.38 o 
 -10   7   3      115.64       98.91      3.26 o 
  -9   7   3      114.65      117.26      5.40 o 
  -8   7   3      112.41      120.07      4.11 o 
  -7   7   3      819.10      828.28     11.44 o 
  -6   7   3      819.88      761.74     11.55 o 
  -5   7   3      519.04      523.62      8.55 o 
  -4   7   3       41.01       51.83      3.39 o 
  -3   7   3     1592.78     1674.20     22.01 o 
  -2   7   3      222.58      174.28      4.47 o 
  -1   7   3        5.88       -0.42      3.81 o 
   0   7   3      500.92      480.29     15.19 o 
   1   7   3      233.89      261.62      9.00 o 
   2   7   3      390.84      358.75     11.59 o 
   3   7   3      820.42      864.16     25.77 o 
   4   7   3       12.25        4.59      3.07 o 
   5   7   3     3143.45     3263.16     47.88 o 
   6   7   3      267.41      261.44      4.30 o 
   7   7   3      170.36      161.62      2.95 o 
   8   7   3      189.21      173.70      3.91 o 
   9   7   3      277.91      259.34      3.30 o 
  10   7   3      290.32      338.21      9.57 o 
  11   7   3       55.61       83.38      5.91 o 
  12   7   3       10.92       11.32      4.12 o 
  13   7   3       37.63       32.77      6.81 o 
 -13   8   3       15.15       21.76      5.92 o 
 -12   8   3       13.65       11.22      1.87 o 
 -11   8   3       30.76       32.89      2.75 o 
 -10   8   3        0.03        1.67      1.86 o 
  -9   8   3      224.98      207.36      4.73 o 
  -8   8   3      199.31      187.32      5.71 o 
  -7   8   3      394.60      373.11      7.24 o 
  -6   8   3      153.04      145.78      4.05 o 
  -5   8   3     1630.73     1613.73     25.70 o 
  -4   8   3      252.56      250.96      6.11 o 
  -3   8   3        9.60        7.69      2.23 o 
  -2   8   3      192.77      201.41      6.38 o 
  -1   8   3     1619.19     1610.81     35.34 o 
   0   8   3      629.05      629.02     15.97 o 
   1   8   3      372.14      376.65     10.00 o 
   2   8   3      478.60      454.66     14.68 o 
   3   8   3      215.78      198.43     11.03 o 
   4   8   3      591.31      646.25     18.88 o 
   5   8   3      203.85      204.91      5.35 o 
   6   8   3      147.97      155.83      5.18 o 
   7   8   3      152.73      143.25      3.24 o 
   8   8   3      281.70      288.26      5.06 o 
   9   8   3       71.01       72.87      2.86 o 
  10   8   3        0.33       -3.71      3.71 o 
  11   8   3      447.69      490.27     13.57 o 
  12   8   3        1.98        1.05      3.43 o 
 -11   9   3      259.43      243.52      5.33 o 
 -10   9   3        9.34       23.91      2.67 o 
  -9   9   3       44.19       45.25      2.76 o 
  -8   9   3       84.97       92.33      3.78 o 
  -7   9   3      265.46      251.47      6.16 o 
  -6   9   3       12.75       15.44      2.88 o 
  -5   9   3      225.80      218.69      6.14 o 
  -4   9   3        9.00        4.75      2.62 o 
  -3   9   3      223.48      221.82      5.04 o 
  -2   9   3      170.75      153.26      6.42 o 
  -1   9   3      389.75      376.92     11.22 o 
   0   9   3       74.81       70.66      5.72 o 
   1   9   3      904.07      932.56     31.07 o 
   2   9   3       61.07       69.12      9.81 o 
   3   9   3      152.95      156.15      8.91 o 
   4   9   3      120.38      109.15      5.43 o 
   5   9   3       88.58      101.90      3.83 o 
   6   9   3        1.58       -0.75      1.61 o 
   7   9   3       46.05       52.73      2.19 o 
   8   9   3        6.79        5.20      2.41 o 
   9   9   3        9.67        4.28      3.76 o 
  10   9   3      324.67      379.29     11.50 o 
  11   9   3        2.51       -3.81      3.81 o 
 -10  10   3      106.96      102.87      3.45 o 
  -9  10   3       90.47       90.72      3.45 o 
  -8  10   3       27.27       24.21      2.91 o 
  -7  10   3       76.93       85.23      4.06 o 
  -6  10   3        2.97        1.57      2.05 o 
  -5  10   3       95.59       87.80      3.68 o 
  -4  10   3      172.15      178.07      5.58 o 
  -3  10   3       27.22       30.26      3.33 o 
  -2  10   3      150.33      151.66      4.55 o 
  -1  10   3       33.91       40.64      6.95 o 
   0  10   3       26.98       21.44      6.36 o 
   1  10   3      415.15      423.29     18.68 o 
   2  10   3      163.26      168.18     10.01 o 
   3  10   3       79.71       83.89      6.08 o 
   4  10   3       29.70       18.10      4.53 o 
   5  10   3      287.16      276.22      6.95 o 
   6  10   3        3.57        0.89      2.17 o 
   7  10   3       67.38       61.77      2.62 o 
   8  10   3      190.96      176.91      4.66 o 
   9  10   3       28.58       35.27      5.68 o 
  -8  11   3        1.01       -2.46      2.46 o 
  -7  11   3      110.58      102.41      3.76 o 
  -6  11   3      201.79      219.98      5.19 o 
  -5  11   3       18.49       18.19      2.42 o 
  -4  11   3        2.02        3.50      2.20 o 
  -3  11   3      238.37      217.65      4.92 o 
  -2  11   3        0.70        0.97      2.64 o 
  -1  11   3       16.49       12.98      3.80 o 
   0  11   3      219.07      213.35     20.62 o 
   1  11   3      548.11      538.74     18.68 o 
   2  11   3       13.31        5.07      5.36 o 
   3  11   3      178.60      176.60      6.83 o 
   4  11   3        2.63        4.18      4.69 o 
   5  11   3       96.32       99.40      6.27 o 
   6  11   3       13.36       10.59      2.45 o 
   7  11   3      125.08      127.77      3.65 o 
  -5  12   3      126.60      127.08      6.30 o 
  -4  12   3        4.04       11.16      4.05 o 
  -3  12   3        1.13       -3.46      7.61 o 
  -2  12   3      203.07      229.10     11.37 o 
  -1  12   3        3.44        3.34      6.15 o 
   0  12   3      107.10      110.54     10.31 o 
   1  12   3       72.55       64.96     11.28 o 
   2  12   3        6.23        6.98      7.95 o 
   3  12   3        0.03       -7.95      7.95 o 
   4  12   3        7.71        3.37      3.84 o 
 -16   0   4        8.00       17.56      3.70 o 
 -14   0   4      182.42      204.79      9.00 o 
 -12   0   4      562.97      534.21     13.23 o 
 -10   0   4     1006.28      980.93     19.65 o 
  -8   0   4     2619.59     2778.18     52.44 o 
  -6   0   4      169.62      172.55      7.46 o 
  -4   0   4     2221.79     2468.52     58.08 o 
  -2   0   4    22563.22    19890.71    855.07 o 
   0   0   4     6665.02     6610.90    160.95 o 
   2   0   4      138.49      196.97      5.50 o 
   4   0   4     1300.63     1544.23     22.48 o 
   6   0   4       16.94       24.59      1.65 o 
   8   0   4      375.36      345.14      4.70 o 
  10   0   4      392.58      380.06      6.05 o 
  12   0   4       25.59       23.34      2.50 o 
  14   0   4      754.80      794.27     55.92 o 
  16   0   4       77.20       93.19     14.37 o 
 -16   1   4       14.60       16.38      2.20 o 
 -15   1   4       89.15       89.33      3.64 o 
 -14   1   4       12.75       12.88      3.05 o 
 -13   1   4      198.07      209.28      4.85 o 
 -12   1   4      122.73      122.90      4.56 o 
 -11   1   4       73.26       85.58      3.91 o 
 -10   1   4       19.45       23.63      2.70 o 
  -9   1   4        7.07        5.33      2.45 o 
  -8   1   4      172.49      213.67      4.68 o 
  -7   1   4     1356.93     1605.87     22.02 o 
  -6   1   4     2408.92     2650.16     38.06 o 
  -5   1   4     2386.59     2005.89     27.16 o 
  -4   1   4     4649.37     4510.07     68.98 o 
  -3   1   4     3170.74     3327.47     54.67 o 
  -2   1   4      195.49      156.93      5.27 o 
  -1   1   4       59.06       69.11      3.33 o 
   0   1   4     1144.43     1233.07     14.61 o 
   1   1   4     1659.78     1695.58     18.23 o 
   2   1   4       14.74        5.99      0.91 o 
   3   1   4     4604.64     4515.53     74.75 o 
   4   1   4      221.16      193.83      3.54 o 
   5   1   4     1431.45     1230.60     10.35 o 
   6   1   4       12.94       12.04      1.11 o 
   7   1   4     2732.70     2754.05     27.33 o 
   8   1   4       23.97       37.89      1.07 o 
   9   1   4        4.53        6.17      1.17 o 
  10   1   4     3088.95     3189.09     36.89 o 
  11   1   4       72.55       84.61      1.35 o 
  12   1   4       17.85       16.81      0.97 o 
  13   1   4      254.55      254.48      2.31 o 
  14   1   4       53.56       62.61      2.31 o 
  15   1   4      156.99      160.15     13.90 o 
 -16   2   4       82.69       90.20      3.39 o 
 -15   2   4       22.33       21.09      2.82 o 
 -14   2   4       26.40       24.42      2.48 o 
 -13   2   4      327.02      303.02      6.18 o 
 -12   2   4       13.04       20.20      2.86 o 
 -11   2   4        4.40       10.07      3.00 o 
 -10   2   4        0.80        1.65      2.76 o 
  -9   2   4      199.52      189.31      5.81 o 
  -8   2   4     2107.36     2098.27     32.66 o 
  -7   2   4     1489.03     1381.92     17.41 o 
  -6   2   4        0.47        5.03      2.08 o 
  -5   2   4      613.22      592.69      8.65 o 
  -4   2   4     3129.42     3184.29     45.92 o 
  -3   2   4      374.42      378.82      6.92 o 
  -2   2   4      637.33      787.74     10.01 o 
  -1   2   4    16685.91    10664.13    216.93 o 
   0   2   4     1918.17     2035.12     31.95 o 
   1   2   4     3936.57     3801.72     64.77 o 
   2   2   4    11817.97    10532.98    206.62 o 
   3   2   4     7948.08     7355.66    110.64 o 
   4   2   4     4973.37     4666.64     67.96 o 
   5   2   4      145.37      228.75      4.28 o 
   6   2   4      182.70      211.48      5.56 o 
   7   2   4      819.34      822.69     11.36 o 
   8   2   4     2179.80     2285.75     30.81 o 
   9   2   4      589.49      574.43      9.42 o 
  10   2   4      734.67      726.88     12.04 o 
  11   2   4      949.16      976.66     14.16 o 
  12   2   4      117.48      116.47      4.26 o 
  13   2   4        1.99        0.81      2.03 o 
  14   2   4       68.36       70.83      2.92 o 
  15   2   4        6.44        6.43      2.31 o 
 -16   3   4       50.19       66.53      5.21 o 
 -15   3   4        8.82        8.47      2.67 o 
 -14   3   4      381.68      394.47      7.85 o 
 -13   3   4        0.85        0.56      1.96 o 
 -12   3   4        3.79        5.09      2.12 o 
 -11   3   4       71.98       85.03      3.21 o 
 -10   3   4      448.05      419.78      7.14 o 
  -9   3   4      278.52      268.37      5.67 o 
  -8   3   4      984.20     1032.11     13.53 o 
  -7   3   4     1434.00     1492.05     18.63 o 
  -6   3   4      892.36      988.57     10.82 o 
  -5   3   4       64.05       74.18      2.58 o 
  -4   3   4        0.14        0.16      1.63 o 
  -3   3   4     5203.86     5287.44     73.91 o 
  -2   3   4       13.23       12.03      1.43 o 
  -1   3   4      734.41      555.24      6.57 o 
   0   3   4     8679.65     8026.59    252.72 o 
   1   3   4     2704.58     2846.72     38.40 o 
   2   3   4     5316.06     4968.52     78.69 o 
   3   3   4     1744.37     1662.15     16.17 o 
   4   3   4     1445.13     1671.33     16.68 o 
   5   3   4     2670.69     2855.43     44.11 o 
   6   3   4      663.10      605.34      9.23 o 
   7   3   4      465.24      477.32     10.22 o 
   8   3   4       47.80       57.36      3.30 o 
   9   3   4      624.92      637.21     10.02 o 
  10   3   4        4.41        6.43      2.96 o 
  11   3   4      458.67      484.85     11.21 o 
  12   3   4      229.81      223.62      7.05 o 
  13   3   4       31.06       33.41      3.38 o 
  14   3   4        6.88        9.68      2.67 o 
  15   3   4        0.00       -2.88      3.38 o 
 -16   4   4       22.92       20.30      4.40 o 
 -15   4   4        0.09        1.21      1.81 o 
 -14   4   4       79.53       76.54      3.89 o 
 -13   4   4       83.20       78.81      3.02 o 
 -12   4   4      302.19      290.48      5.34 o 
 -11   4   4      164.54      193.73      4.85 o 
 -10   4   4      990.57      949.32     14.23 o 
  -9   4   4     2000.77     2033.13     28.29 o 
  -8   4   4     1119.57     1068.91     15.26 o 
  -7   4   4       42.53       50.96      2.69 o 
  -6   4   4      672.12      693.74      8.52 o 
  -5   4   4       62.19       93.75      3.18 o 
  -4   4   4       91.57      113.16      4.90 o 
  -3   4   4      148.69      138.71      4.43 o 
  -2   4   4    11124.08    10602.44    246.00 o 
  -1   4   4     1219.39     1371.09     20.80 o 
   0   4   4      128.67      194.72      6.38 o 
   1   4   4        5.34       16.95      2.55 o 
   2   4   4      168.43      160.32      5.92 o 
   3   4   4      122.44      116.16      2.53 o 
   4   4   4       72.40       70.86      2.29 o 
   5   4   4       55.69       58.87      1.60 o 
   6   4   4        2.72        2.70      1.00 o 
   7   4   4      119.74      119.18      5.63 o 
   8   4   4       13.64        9.91      4.10 o 
   9   4   4      952.87      956.79     23.68 o 
  10   4   4      222.89      223.18      8.12 o 
  11   4   4      467.90      487.02     12.24 o 
  12   4   4      143.24      158.45      6.41 o 
  13   4   4        0.10       -3.00      3.00 o 
  14   4   4        6.97       14.82      3.55 o 
  15   4   4      228.62      261.37      7.83 o 
 -15   5   4        7.28        6.76      4.27 o 
 -14   5   4        0.09       -1.38      3.50 o 
 -13   5   4       25.34       29.28      3.04 o 
 -12   5   4       60.23       57.48      4.49 o 
 -11   5   4      154.26      148.09      5.65 o 
 -10   5   4     1132.66     1176.73     21.64 o 
  -9   5   4       40.03       52.34      3.84 o 
  -8   5   4       47.76       47.73      3.87 o 
  -7   5   4        9.46       13.34      2.55 o 
  -6   5   4       36.55       37.44      3.04 o 
  -5   5   4       32.35       20.11      2.44 o 
  -4   5   4     2342.62     2358.47     37.30 o 
  -3   5   4      456.62      515.07      8.24 o 
  -2   5   4        2.30        3.02      1.99 o 
  -1   5   4      139.30      132.49      5.21 o 
   0   5   4       79.55      106.21      5.12 o 
   1   5   4      560.87      568.92      9.97 o 
   2   5   4     9738.01     9449.88    243.26 o 
   3   5   4      401.12      333.71      6.62 o 
   4   5   4      251.29      226.35      5.04 o 
   5   5   4      615.15      664.38      9.09 o 
   6   5   4     1464.71     1421.70     15.40 o 
   7   5   4      654.32      625.89      6.30 o 
   8   5   4      669.65      631.58      7.04 o 
   9   5   4       27.11       31.93      3.75 o 
  10   5   4      288.63      288.12      7.44 o 
  11   5   4       15.67       13.13      3.52 o 
  12   5   4      118.73      115.43      5.28 o 
  13   5   4        0.01        0.94      2.83 o 
  14   5   4      100.21       95.34      7.35 o 
 -14   6   4       38.60       39.23      4.82 o 
 -13   6   4       66.62       73.41      4.50 o 
 -12   6   4      130.29      122.90      5.25 o 
 -11   6   4       39.56       39.22      3.15 o 
 -10   6   4      273.86      271.24      6.88 o 
  -9   6   4      662.43      693.32     18.20 o 
  -8   6   4       84.90       98.83      4.15 o 
  -7   6   4       44.81       49.90      4.07 o 
  -6   6   4      714.38      690.35     13.04 o 
  -5   6   4      925.03      852.00     15.71 o 
  -4   6   4      474.89      474.05      6.84 o 
  -3   6   4      115.63      160.69      5.37 o 
  -2   6   4     2170.04     2325.70     30.99 o 
  -1   6   4     5742.77     5946.83    133.48 o 
   0   6   4       74.18       60.15      4.51 o 
   1   6   4      686.24      668.22     13.28 o 
   2   6   4      139.35      143.41      4.88 o 
   3   6   4     3571.77     3559.91     90.72 o 
   4   6   4       23.56       10.22      2.04 o 
   5   6   4        0.02        2.22      1.40 o 
   6   6   4        1.29       -0.03      1.86 o 
   7   6   4     1142.88     1155.61     13.53 o 
   8   6   4       21.04       21.51      1.17 o 
   9   6   4      338.11      313.63      9.81 o 
  10   6   4      113.86      106.72      5.17 o 
  11   6   4      450.12      455.20     12.21 o 
  12   6   4      153.32      164.20      7.74 o 
  13   6   4      209.82      245.95      9.50 o 
  14   6   4       15.47       17.04      3.78 o 
 -14   7   4      204.56      195.22     10.43 o 
 -13   7   4       19.29       19.78      2.11 o 
 -12   7   4        4.58        9.96      3.53 o 
 -11   7   4      130.91      123.18      4.70 o 
 -10   7   4        6.79        7.69      2.61 o 
  -9   7   4       12.28        8.38      2.45 o 
  -8   7   4      259.29      278.14      5.95 o 
  -7   7   4      158.98      168.51      4.29 o 
  -6   7   4      129.72      139.06      4.45 o 
  -5   7   4      102.93      120.88      4.17 o 
  -4   7   4      524.84      522.08      9.51 o 
  -3   7   4       40.76       42.20      2.44 o 
  -2   7   4     2985.42     3098.61     49.11 o 
  -1   7   4      439.28      437.48     12.06 o 
   0   7   4       25.29       23.53      4.41 o 
   1   7   4      461.46      473.28     10.47 o 
   2   7   4      277.07      281.27      7.45 o 
   3   7   4      102.22       84.78     10.93 o 
   4   7   4      429.62      408.08     11.44 o 
   5   7   4     1035.63     1114.70     19.24 o 
   6   7   4     1652.82     1698.12     21.91 o 
   7   7   4        0.81        1.45      1.21 o 
   8   7   4        0.77        1.21      1.62 o 
   9   7   4       60.08       43.15      1.76 o 
  10   7   4      333.74      363.22     10.99 o 
  11   7   4       21.32       22.01      4.17 o 
  12   7   4      276.59      322.55      9.66 o 
  13   7   4      153.36      154.40      6.82 o 
 -13   8   4       66.82       29.96      4.88 o 
 -12   8   4       75.61       77.51      3.21 o 
 -11   8   4       17.37       16.40      2.43 o 
 -10   8   4        3.72        2.71      2.17 o 
  -9   8   4       49.64       59.32      2.92 o 
  -8   8   4      316.97      307.08      6.42 o 
  -7   8   4      159.07      152.39      6.17 o 
  -6   8   4       50.99       47.85      3.44 o 
  -5   8   4      251.96      245.18      6.23 o 
  -4   8   4        2.10        1.07      2.39 o 
  -3   8   4      121.91      114.18      3.41 o 
  -2   8   4      581.68      594.98      9.83 o 
  -1   8   4      791.78      755.83     17.07 o 
   0   8   4      414.28      400.00     10.83 o 
   1   8   4       98.15       90.17      6.72 o 
   2   8   4        2.52        6.01      4.78 o 
   3   8   4     2343.39     2382.59     57.30 o 
   4   8   4       82.14       78.96      6.92 o 
   5   8   4       16.33        3.49      2.06 o 
   6   8   4       42.89       50.85      2.26 o 
   7   8   4       49.85       49.74      1.95 o 
   8   8   4      154.00      148.56      3.51 o 
   9   8   4        0.13       -1.57      2.96 o 
  10   8   4       14.66       18.03      4.73 o 
  11   8   4       12.02       16.60      3.94 o 
  12   8   4        3.69        4.50      4.73 o 
 -11   9   4      484.46      496.74      8.82 o 
 -10   9   4       19.77       22.35      3.07 o 
  -9   9   4        8.44        9.84      2.42 o 
  -8   9   4        0.02       -1.63      2.16 o 
  -7   9   4       32.32       31.32      2.76 o 
  -6   9   4       27.85       30.54      3.16 o 
  -5   9   4      144.64      157.30      4.94 o 
  -4   9   4       66.64       76.24      4.01 o 
  -3   9   4       47.72       49.53      2.67 o 
  -2   9   4      502.63      500.22     10.70 o 
  -1   9   4       14.02       14.97      4.99 o 
   0   9   4       72.07       73.81      8.22 o 
   1   9   4     2585.94     2573.69     55.94 o 
   2   9   4       88.97       85.28      7.46 o 
   3   9   4      176.97      186.83     10.36 o 
   4   9   4      215.22      208.02      8.13 o 
   5   9   4       51.56       31.75      2.36 o 
   6   9   4       45.82       44.11      2.24 o 
   7   9   4       58.91       62.88      2.79 o 
   8   9   4      391.04      388.66      5.12 o 
   9   9   4        3.87       15.78      4.50 o 
  10   9   4        1.19        5.39      7.91 o 
  11   9   4      130.16      143.72      7.45 o 
 -10  10   4       35.91       40.70      3.58 o 
  -9  10   4      237.07      221.51      5.59 o 
  -8  10   4      189.54      184.41      5.07 o 
  -7  10   4       12.27        9.85      3.06 o 
  -6  10   4      285.04      322.35      8.66 o 
  -5  10   4       12.19       12.81      2.87 o 
  -4  10   4      174.85      192.00      5.64 o 
  -3  10   4       14.67       19.33      3.51 o 
  -2  10   4       78.96       73.01      2.81 o 
  -1  10   4       23.59       19.28      3.14 o 
   0  10   4      226.00      215.74      9.35 o 
   1  10   4      114.98      104.65     11.45 o 
   2  10   4       89.91       86.72     13.93 o 
   3  10   4      618.48      627.99     16.33 o 
   4  10   4      907.83      910.95     22.51 o 
   5  10   4       10.18        5.15      1.99 o 
   6  10   4        1.82       -1.45      1.77 o 
   7  10   4       27.35       33.42      2.84 o 
   8  10   4       62.84       66.89      5.61 o 
   9  10   4       79.13       85.77      6.40 o 
  -8  11   4        2.41        1.81      2.29 o 
  -7  11   4      379.58      368.54      8.99 o 
  -6  11   4      437.41      439.63      7.72 o 
  -5  11   4       31.20       33.96      2.64 o 
  -4  11   4       66.08       73.92      2.96 o 
  -3  11   4      107.14      114.62      4.99 o 
  -2  11   4      208.72      218.63      6.33 o 
  -1  11   4      232.89      215.41      4.70 o 
   0  11   4       32.37       55.80      7.85 o 
   1  11   4      385.68      358.13     17.54 o 
   2  11   4        0.05        3.63      5.12 o 
   3  11   4       53.93       54.30      4.86 o 
   4  11   4      165.91      170.79      9.16 o 
   5  11   4      403.85      430.98      9.73 o 
   6  11   4       31.23       24.42      3.78 o 
   7  11   4       76.07       94.66      3.65 o 
  -5  12   4        0.45       -4.04      4.74 o 
  -4  12   4      104.61      113.89      7.52 o 
  -3  12   4       67.45       76.61      5.95 o 
  -2  12   4       38.20       45.36      6.25 o 
  -1  12   4      291.71      300.62     16.60 o 
   0  12   4      206.34      227.38     16.99 o 
   1  12   4        0.45        4.50      5.84 o 
   2  12   4       61.81       57.28      9.70 o 
   3  12   4        6.68        9.21      5.61 o 
   4  12   4       99.36       62.63      4.53 o 
 -16   0   5       16.34       12.04      3.80 o 
 -14   0   5       69.78       83.96      4.69 o 
 -12   0   5     1423.86     1375.07     28.28 o 
 -10   0   5      161.11      185.32      6.78 o 
  -8   0   5     4046.98     3978.79     87.24 o 
  -6   0   5     8592.04     8536.77    257.23 o 
  -4   0   5     6461.72     6441.69    175.57 o 
  -2   0   5      366.27      389.90     11.43 o 
   0   0   5     1649.44     2094.61     41.60 o 
   2   0   5     8417.52     7368.02    191.69 o 
   4   0   5      564.78      860.26      9.82 o 
   6   0   5      764.19      875.12     12.06 o 
   8   0   5      324.25      274.13      5.45 o 
  10   0   5      322.84      348.80      4.72 o 
  12   0   5       11.09       11.33      2.72 o 
  14   0   5       79.43       83.24     12.87 o 
 -16   1   5       50.97       57.30      3.13 o 
 -15   1   5      222.36      233.82      5.15 o 
 -14   1   5      224.31      218.06      5.24 o 
 -13   1   5      624.86      639.12      9.64 o 
 -12   1   5     1646.47     1668.29     22.76 o 
 -11   1   5      942.54      942.81     13.88 o 
 -10   1   5        1.22        6.05      2.79 o 
  -9   1   5      769.63      817.29     12.06 o 
  -8   1   5      152.47      150.56      4.61 o 
  -7   1   5      545.07      541.52      9.48 o 
  -6   1   5     2328.19     2557.07     37.31 o 
  -5   1   5       26.97        3.70      2.12 o 
  -4   1   5     2470.10     2735.72     42.19 o 
  -3   1   5    17012.13    15355.68    431.01 o 
  -2   1   5     9508.61     8683.01    187.99 o 
  -1   1   5    22197.98    19687.99    610.71 o 
   0   1   5    11760.08    10302.90    228.19 o 
   1   1   5     3256.27     3338.32     47.71 o 
   2   1   5       10.16       10.12      1.48 o 
   3   1   5      313.63      344.13      4.40 o 
   4   1   5        5.40        5.17      0.81 o 
   5   1   5     1830.45     1938.97     26.79 o 
   6   1   5      670.93      612.87      5.23 o 
   7   1   5      548.39      537.26      4.01 o 
   8   1   5      418.97      402.65      4.33 o 
   9   1   5     2697.73     2712.63     34.06 o 
  10   1   5      100.24       98.65      2.06 o 
  11   1   5      491.41      479.93      5.27 o 
  12   1   5       98.01       85.31      1.57 o 
  13   1   5       89.89       78.57      2.85 o 
  14   1   5       99.87      100.85      3.77 o 
  15   1   5        0.03       -5.38      5.38 o 
 -16   2   5        5.17        7.43      2.02 o 
 -15   2   5       47.41       45.12      3.25 o 
 -14   2   5        1.02        4.77      2.19 o 
 -13   2   5      796.45      813.67     11.86 o 
 -12   2   5     2477.12     2476.67     34.63 o 
 -11   2   5     1598.27     1667.45     26.13 o 
 -10   2   5      451.11      459.75      8.17 o 
  -9   2   5      272.37      289.79      7.65 o 
  -8   2   5     5934.66     6038.85    111.33 o 
  -7   2   5      769.05      714.48     11.17 o 
  -6   2   5      560.56      679.44      9.68 o 
  -5   2   5      103.01       84.38      4.02 o 
  -4   2   5     4841.60     4880.55     77.84 o 
  -3   2   5       76.71       69.54      3.45 o 
  -2   2   5     5657.99     5282.60     85.66 o 
  -1   2   5      729.52      685.30     11.60 o 
   0   2   5     1490.16     1566.79     17.97 o 
   1   2   5     5328.07     5363.47     82.03 o 
   2   2   5     1351.63     1374.44     14.18 o 
   3   2   5        4.65        4.62      0.90 o 
   4   2   5    13957.48    12546.49    309.83 o 
   5   2   5      158.25      137.05      3.69 o 
   6   2   5       89.36       84.07      3.07 o 
   7   2   5      201.37      193.21      4.79 o 
   8   2   5       91.68       84.24      4.09 o 
   9   2   5      387.17      392.09      7.40 o 
  10   2   5       67.58       68.74      3.19 o 
  11   2   5      267.47      273.56      6.26 o 
  12   2   5      125.14      127.57      5.07 o 
  13   2   5      283.47      317.83      6.81 o 
  14   2   5       13.41       16.20      2.43 o 
  15   2   5        5.72       -1.14      5.52 o 
 -16   3   5      272.12      247.70      4.94 o 
 -15   3   5        9.02        8.79      2.56 o 
 -14   3   5       20.17       19.33      2.43 o 
 -13   3   5      726.36      737.59     10.22 o 
 -12   3   5      784.03      849.95     13.95 o 
 -11   3   5       58.71       74.85      4.35 o 
 -10   3   5      298.48      301.24      8.92 o 
  -9   3   5       39.24       42.17      3.24 o 
  -8   3   5       11.11       11.54      2.35 o 
  -7   3   5     1786.97     1750.97     23.99 o 
  -6   3   5     1772.60     1967.63     25.91 o 
  -5   3   5        6.71       11.95      1.86 o 
  -4   3   5       80.69      134.37      3.33 o 
  -3   3   5      606.27      754.00      8.60 o 
  -2   3   5      431.64      512.12     13.54 o 
  -1   3   5      389.88      318.92      8.47 o 
   0   3   5     1151.93      993.51     15.59 o 
   1   3   5       52.69       78.41      2.75 o 
   2   3   5      429.11      498.31      6.18 o 
   3   3   5        7.42       32.64      1.86 o 
   4   3   5        6.49       11.72      1.84 o 
   5   3   5     3985.64     4311.44     71.03 o 
   6   3   5        1.28        0.91      2.12 o 
   7   3   5      101.99       82.65      4.76 o 
   8   3   5      255.35      260.19      7.20 o 
   9   3   5        1.80        3.35      2.41 o 
  10   3   5      167.10      165.05      4.93 o 
  11   3   5      257.08      254.17      7.00 o 
  12   3   5       18.61       17.90      3.12 o 
  13   3   5       45.99       59.72      3.29 o 
  14   3   5        3.22        2.88      2.09 o 
  15   3   5       35.94       43.99      5.09 o 
 -16   4   5        5.25        3.28      3.84 o 
 -15   4   5       23.56       18.72      2.70 o 
 -14   4   5        5.27        4.09      1.93 o 
 -13   4   5      243.87      227.35      5.42 o 
 -12   4   5       27.71       22.29      2.78 o 
 -11   4   5      747.15      764.68     11.38 o 
 -10   4   5      407.46      402.17      6.96 o 
  -9   4   5      213.78      196.31      4.81 o 
  -8   4   5     2712.35     2901.84     43.56 o 
  -7   4   5      380.50      425.93      7.98 o 
  -6   4   5       87.98       97.97      2.77 o 
  -5   4   5      213.24      179.72      3.65 o 
  -4   4   5     1448.35     1674.24     20.54 o 
  -3   4   5      262.36      263.75      4.38 o 
  -2   4   5     3253.90     3295.87     48.23 o 
  -1   4   5     7196.64     7177.57    133.93 o 
   0   4   5     5950.53     6605.77    123.33 o 
   1   4   5        5.48       -0.13      1.07 o 
   2   4   5     1319.16     1527.58     19.46 o 
   3   4   5      758.62      944.82     12.54 o 
   4   4   5     7937.96     7931.80    160.58 o 
   5   4   5      263.60      291.88      2.67 o 
   6   4   5       30.78       29.64      3.04 o 
   7   4   5      827.24      814.35     15.54 o 
   8   4   5      371.44      390.11      9.06 o 
   9   4   5     1003.21      960.42     17.24 o 
  10   4   5      103.82      102.77      5.97 o 
  11   4   5      231.01      211.71      7.59 o 
  12   4   5      254.41      248.46      7.62 o 
  13   4   5       33.80       38.43      3.64 o 
  14   4   5      189.89      198.72      6.02 o 
  15   4   5      104.90      125.66      8.08 o 
 -15   5   5        4.72        6.63      2.83 o 
 -14   5   5      106.07       99.71      4.55 o 
 -13   5   5       74.17       73.71      4.97 o 
 -12   5   5      165.73      182.51      6.29 o 
 -11   5   5        4.09        3.30      2.63 o 
 -10   5   5      804.74      836.84     14.81 o 
  -9   5   5       22.68       19.74      3.12 o 
  -8   5   5      707.25      749.19     10.71 o 
  -7   5   5      129.77      126.75      4.14 o 
  -6   5   5     1978.44     1973.06     26.40 o 
  -5   5   5      351.23      369.39      7.57 o 
  -4   5   5     1848.20     1746.39     24.23 o 
  -3   5   5      460.88      528.18      8.16 o 
  -2   5   5      844.52      936.60     12.07 o 
  -1   5   5       22.48       20.62      1.63 o 
   0   5   5     2979.20     3314.26     59.86 o 
   1   5   5     1244.99     1295.10     21.95 o 
   2   5   5     1188.37     1024.56     19.52 o 
   3   5   5      389.74      413.19      7.73 o 
   4   5   5      142.45      178.44      4.57 o 
   5   5   5     1403.55     1526.15     17.33 o 
   6   5   5      121.79      125.94      1.93 o 
   7   5   5      205.70      188.83      1.99 o 
   8   5   5      159.94      174.70      5.80 o 
   9   5   5      533.03      505.77     12.61 o 
  10   5   5      264.46      258.04      8.46 o 
  11   5   5       66.58       68.63      5.28 o 
  12   5   5       16.56        8.34      3.45 o 
  13   5   5        2.61        1.34      3.29 o 
  14   5   5       16.27       14.24      4.07 o 
 -14   6   5       57.62       60.90      3.89 o 
 -13   6   5        0.37       -0.06      3.28 o 
 -12   6   5        0.02       -0.38      2.19 o 
 -11   6   5        3.06        6.03      2.33 o 
 -10   6   5      241.74      222.91      6.06 o 
  -9   6   5      551.58      518.72      9.66 o 
  -8   6   5      151.61      156.69      4.98 o 
  -7   6   5       44.90       60.67      3.55 o 
  -6   6   5       19.66       24.99      4.18 o 
  -5   6   5        1.25        0.32      2.52 o 
  -4   6   5        0.00        0.28      2.30 o 
  -3   6   5        2.79        5.36      2.20 o 
  -2   6   5      866.29      951.07     12.28 o 
  -1   6   5      146.32      123.16      3.95 o 
   0   6   5     4668.66     4849.23    100.63 o 
   1   6   5      246.42      218.14      6.29 o 
   2   6   5     1147.07     1080.49     19.68 o 
   3   6   5     1284.77     1230.59     20.54 o 
   4   6   5      133.53      113.88      4.16 o 
   5   6   5     1090.48     1115.33     15.43 o 
   6   6   5       33.93       25.97      1.57 o 
   7   6   5        7.26       11.12      1.56 o 
   8   6   5      603.12      532.66      4.61 o 
   9   6   5        6.63        4.21      3.14 o 
  10   6   5       63.94       64.27      4.74 o 
  11   6   5       60.77       67.03      4.61 o 
  12   6   5      115.95      119.45      6.69 o 
  13   6   5      133.03      143.37      6.12 o 
 -14   7   5       26.99       28.50      8.94 o 
 -13   7   5        1.36        2.17      2.89 o 
 -12   7   5       51.07       25.73      3.68 o 
 -11   7   5        1.95        0.70      2.48 o 
 -10   7   5       12.79        8.16      3.12 o 
  -9   7   5       37.98       37.00      3.73 o 
  -8   7   5      339.97      347.63      7.14 o 
  -7   7   5       21.95       24.89      3.67 o 
  -6   7   5       21.94       18.58      2.41 o 
  -5   7   5      941.22      921.20     12.41 o 
  -4   7   5        0.08       -1.32      1.67 o 
  -3   7   5        0.63        2.02      2.12 o 
  -2   7   5      164.90      160.45      4.24 o 
  -1   7   5      204.98      197.56      3.63 o 
   0   7   5       38.03       34.43      5.18 o 
   1   7   5      248.93      229.35      6.88 o 
   2   7   5      415.93      400.36      8.78 o 
   3   7   5       32.74       12.71      2.20 o 
   4   7   5      223.24      213.15      5.26 o 
   5   7   5      306.69      315.31      7.36 o 
   6   7   5        1.27        1.15      1.61 o 
   7   7   5       78.79       74.43      2.00 o 
   8   7   5       10.88        8.68      1.43 o 
   9   7   5        0.43        6.84      3.23 o 
  10   7   5      135.96      123.19      5.47 o 
  11   7   5       81.24       81.43      5.34 o 
  12   7   5       96.08      107.97      6.92 o 
  13   7   5       81.63       90.08      6.88 o 
 -13   8   5       78.93       84.24      3.46 o 
 -12   8   5        1.93        0.95      2.54 o 
 -11   8   5        1.27       -2.18      3.19 o 
 -10   8   5       15.84       12.28      2.51 o 
  -9   8   5       34.66       45.78      3.70 o 
  -8   8   5      467.83      463.86      7.47 o 
  -7   8   5      277.14      272.81      7.17 o 
  -6   8   5      127.21      154.88      5.40 o 
  -5   8   5       19.60       17.76      3.48 o 
  -4   8   5      202.47      204.34      5.78 o 
  -3   8   5       40.78       36.44      2.17 o 
  -2   8   5     1436.44     1472.74     20.48 o 
  -1   8   5      380.57      357.21      8.06 o 
   0   8   5      763.36      753.89     16.11 o 
   1   8   5     1694.22     1645.81     31.08 o 
   2   8   5      324.28      352.56      8.96 o 
   3   8   5     1671.72     1662.57     42.95 o 
   4   8   5       16.23       15.44      2.93 o 
   5   8   5       16.36       13.93      2.26 o 
   6   8   5      306.37      303.52      4.46 o 
   7   8   5       17.72       21.58      1.72 o 
   8   8   5        0.17        2.03      1.14 o 
   9   8   5       19.11        9.83      3.79 o 
  10   8   5       22.16       18.76      4.13 o 
  11   8   5       81.78       87.17      7.08 o 
  12   8   5       70.00       91.09      6.53 o 
 -11   9   5      174.92      164.44      4.92 o 
 -10   9   5        0.97        1.19      2.22 o 
  -9   9   5       37.93       42.36      3.79 o 
  -8   9   5        0.39       -2.00      2.00 o 
  -7   9   5       51.57       46.80      2.83 o 
  -6   9   5       16.98       23.21      2.95 o 
  -5   9   5        5.37        5.07      2.64 o 
  -4   9   5        3.57        8.68      2.71 o 
  -3   9   5      175.64      162.41      3.67 o 
  -2   9   5      379.40      374.24      7.23 o 
  -1   9   5      190.29      164.33      5.28 o 
   0   9   5      222.01      213.29      8.98 o 
   1   9   5     2353.49     2293.49     45.86 o 
   2   9   5       26.96       25.84      6.44 o 
   3   9   5       30.70        8.21      2.10 o 
   4   9   5       21.16       21.16      3.12 o 
   5   9   5       10.09        6.89      2.08 o 
   6   9   5        0.21        1.71      1.48 o 
   7   9   5        1.71        1.11      1.59 o 
   8   9   5      174.91      171.86      6.35 o 
   9   9   5       93.38      110.19      9.66 o 
  10   9   5       12.88        6.38      4.19 o 
 -10  10   5       45.02       40.02      2.72 o 
  -9  10   5       23.56       20.15      2.90 o 
  -8  10   5       17.18       13.57      2.29 o 
  -7  10   5      233.19      234.91      5.32 o 
  -6  10   5      147.37      160.67      5.29 o 
  -5  10   5        1.78       -0.85      2.48 o 
  -4  10   5        1.77        1.05      2.48 o 
  -3  10   5       71.81       71.29      3.52 o 
  -2  10   5       44.83       44.29      2.17 o 
  -1  10   5       45.15       32.52      2.87 o 
   0  10   5       95.80      101.55      7.09 o 
   1  10   5       36.90       45.37      8.19 o 
   2  10   5       41.27       37.76      6.40 o 
   3  10   5       11.76        2.51      1.98 o 
   4  10   5      181.06      203.19      6.20 o 
   5  10   5        0.52        1.92      1.65 o 
   6  10   5       16.72       23.13      2.14 o 
   7  10   5       47.06       34.33      2.74 o 
   8  10   5       24.70       23.37      4.02 o 
   9  10   5        5.11        8.90      6.00 o 
  -8  11   5       91.88      101.98      5.36 o 
  -7  11   5       68.71       85.58      5.52 o 
  -6  11   5      600.00      616.85     13.95 o 
  -5  11   5        0.38        1.84      5.59 o 
  -4  11   5       29.93       36.26      6.74 o 
  -3  11   5        3.09        1.06      3.44 o 
  -2  11   5       86.87      104.91      6.89 o 
  -1  11   5      331.10      317.20     10.19 o 
   0  11   5      273.49      263.11     13.29 o 
   1  11   5       47.79       42.24      9.45 o 
   2  11   5       28.83       30.52     11.55 o 
   3  11   5      289.17      309.56     17.04 o 
   4  11   5        5.50        2.29      8.67 o 
   5  11   5      452.72      471.88     11.41 o 
   6  11   5      103.40      105.04      4.17 o 
   7  11   5        0.51        4.33     11.17 o 
  -5  12   5       28.33       26.65      6.28 o 
  -4  12   5       39.81       35.01      6.05 o 
  -3  12   5      228.00      232.33     10.36 o 
  -2  12   5       63.39       82.26      6.93 o 
  -1  12   5        1.93        4.16      4.96 o 
   0  12   5       29.76       27.85      6.81 o 
   1  12   5       40.76       47.93      7.86 o 
   2  12   5       37.04       26.36      6.76 o 
   3  12   5       14.85       13.25      6.59 o 
 -16   0   6       28.37       31.57      3.92 o 
 -14   0   6       55.26       58.33      4.84 o 
 -12   0   6     4271.06     4262.15     97.47 o 
 -10   0   6     1754.11     1739.08     47.60 o 
  -8   0   6     1069.75     1070.71     19.66 o 
  -6   0   6      342.51      325.94     12.86 o 
  -4   0   6     5492.98     5413.14    150.06 o 
  -2   0   6     1752.46     1813.97     37.48 o 
   0   0   6    16079.79    14602.57    533.85 o 
   2   0   6    12265.60    11358.73    296.58 o 
   4   0   6     1554.86     1438.65     17.11 o 
   6   0   6      328.01      375.89      7.83 o 
   8   0   6       23.36       16.96      3.12 o 
  10   0   6      107.49      101.19      4.59 o 
  12   0   6       64.89       61.82      3.31 o 
  14   0   6      374.22       87.12     11.76 o 
 -16   1   6       30.56       30.96      3.08 o 
 -15   1   6      286.73      294.12      5.71 o 
 -14   1   6       12.91       10.13      2.95 o 
 -13   1   6      408.85      428.03      8.39 o 
 -12   1   6      153.54      156.68      6.10 o 
 -11   1   6      612.87      642.54     11.58 o 
 -10   1   6      234.08      250.92      6.56 o 
  -9   1   6      482.71      475.52      8.60 o 
  -8   1   6       66.15       80.28      3.91 o 
  -7   1   6       91.28       79.51      4.52 o 
  -6   1   6       39.42       30.09      3.12 o 
  -5   1   6       10.94       14.68      2.33 o 
  -4   1   6       51.90       48.80      4.53 o 
  -3   1   6        2.29        7.41      2.96 o 
  -2   1   6     1517.65     1750.38     31.05 o 
  -1   1   6       15.25       21.14      3.06 o 
   0   1   6     2861.05     2791.07     47.99 o 
   1   1   6       30.48       61.36      2.90 o 
   2   1   6      757.17      841.71      9.64 o 
   3   1   6     2726.59     2916.00     34.11 o 
   4   1   6     2135.27     2227.70     22.17 o 
   5   1   6      118.81      125.70      1.96 o 
   6   1   6      226.88      185.39      5.15 o 
   7   1   6     1852.06     1871.74     26.75 o 
   8   1   6      131.15      146.84      5.28 o 
   9   1   6     1347.32     1321.51     18.50 o 
  10   1   6      105.42      102.05      5.32 o 
  11   1   6      413.44      413.07      7.57 o 
  12   1   6      331.49      322.25      7.83 o 
  13   1   6       61.97       73.80      4.36 o 
  14   1   6        7.15       -0.79      4.50 o 
  15   1   6      284.58      304.90     15.06 o 
 -16   2   6        3.47        5.93      2.11 o 
 -15   2   6        0.86        0.57      2.28 o 
 -14   2   6        7.91        6.47      2.28 o 
 -13   2   6      242.51      246.25      5.98 o 
 -12   2   6        1.13       -0.38      3.17 o 
 -11   2   6        0.35       -0.29      2.76 o 
 -10   2   6      899.89      888.23     15.08 o 
  -9   2   6        4.47        7.38      2.88 o 
  -8   2   6     2792.09     2745.69     42.74 o 
  -7   2   6     3390.32     3535.45     55.03 o 
  -6   2   6     3931.36     4315.08     69.05 o 
  -5   2   6     3017.57     3222.21     48.86 o 
  -4   2   6     1249.61     1241.50     17.63 o 
  -3   2   6     7781.16     8097.12    154.61 o 
  -2   2   6     2564.77     2595.43     42.85 o 
  -1   2   6     2570.11     2570.14     46.91 o 
   0   2   6    11368.47    10456.86    239.05 o 
   1   2   6       25.58       28.50      2.38 o 
   2   2   6     6222.68     6211.41     97.50 o 
   3   2   6      498.52      583.06      5.75 o 
   4   2   6     7369.35     7139.56    141.16 o 
   5   2   6       86.13      119.92      3.81 o 
   6   2   6       86.55       78.32      3.50 o 
   7   2   6      238.93      207.86      6.81 o 
   8   2   6       61.91       68.52      3.87 o 
   9   2   6      637.14      675.31     11.94 o 
  10   2   6      591.05      563.94     13.71 o 
  11   2   6      535.17      523.82     10.57 o 
  12   2   6      213.37      216.11      6.04 o 
  13   2   6      575.50      654.14     13.70 o 
  14   2   6      167.07      167.75      6.76 o 
  15   2   6       65.49       64.57      8.60 o 
 -16   3   6       36.08       33.25      3.09 o 
 -15   3   6       38.90       38.38      3.01 o 
 -14   3   6       25.09       26.35      2.62 o 
 -13   3   6        6.25        3.02      2.93 o 
 -12   3   6      762.38      778.84     12.04 o 
 -11   3   6      243.97      228.81      7.24 o 
 -10   3   6      540.03      536.00     10.89 o 
  -9   3   6      190.10      204.45      5.95 o 
  -8   3   6      506.43      563.21      8.96 o 
  -7   3   6       86.88       60.61      3.93 o 
  -6   3   6       46.54       67.91      3.78 o 
  -5   3   6      135.60      121.93      3.78 o 
  -4   3   6      550.33      525.15      6.85 o 
  -3   3   6      162.71      196.26      4.60 o 
  -2   3   6     2247.19     2153.02     27.13 o 
  -1   3   6     3989.18     4200.00     82.58 o 
   0   3   6     6996.54     6787.96    146.69 o 
   1   3   6     5382.33     4271.07     65.77 o 
   2   3   6      713.94      781.37      9.67 o 
   3   3   6       56.68       41.35      2.45 o 
   4   3   6     2128.89     2177.02     26.75 o 
   5   3   6     2617.18     2529.55     44.99 o 
   6   3   6     1233.16     1163.76     23.10 o 
   7   3   6      686.41      703.03     13.23 o 
   8   3   6      229.87      237.11      9.08 o 
   9   3   6       15.53       15.42      3.23 o 
  10   3   6      232.01      225.24      6.38 o 
  11   3   6      126.08      124.52      7.36 o 
  12   3   6      211.67      231.40      7.92 o 
  13   3   6       46.74       53.18      4.77 o 
  14   3   6        9.35        9.22      3.22 o 
  15   3   6        1.74        6.93      6.28 o 
 -16   4   6        2.27        3.37      2.70 o 
 -15   4   6      150.19      148.82      4.52 o 
 -14   4   6        9.88       13.42      2.34 o 
 -13   4   6      206.90      179.81      5.28 o 
 -12   4   6       19.32       11.86      3.06 o 
 -11   4   6     1228.69     1208.82     18.75 o 
 -10   4   6        0.26       -2.41      2.79 o 
  -9   4   6      539.15      524.16     10.55 o 
  -8   4   6      719.23      742.14     10.88 o 
  -7   4   6      136.07      105.52      3.52 o 
  -6   4   6      277.25      304.24      5.86 o 
  -5   4   6     1907.54     1933.13     25.18 o 
  -4   4   6      935.44     1011.98     13.12 o 
  -3   4   6       35.06       30.26      3.94 o 
  -2   4   6     2834.84     2938.52     52.61 o 
  -1   4   6      286.82      216.05      6.18 o 
   0   4   6       95.60       82.43      4.78 o 
   1   4   6      757.57      622.56      7.34 o 
   2   4   6      917.12     1121.44     12.25 o 
   3   4   6     1003.10     1023.52     11.76 o 
   4   4   6        7.57        6.50      1.57 o 
   5   4   6     1923.84     1892.37     20.47 o 
   6   4   6     2007.57     2070.36     39.01 o 
   7   4   6      117.39      135.90      7.98 o 
   8   4   6      688.01      736.11     16.62 o 
   9   4   6      541.88      560.98     10.37 o 
  10   4   6      616.20      605.19     11.45 o 
  11   4   6      543.06      527.82     14.37 o 
  12   4   6       87.32       84.47      5.60 o 
  13   4   6      117.33      135.90      6.45 o 
  14   4   6       29.15       34.20      5.05 o 
 -15   5   6        7.09        9.40      3.61 o 
 -14   5   6      116.13       97.21      3.83 o 
 -13   5   6        1.03       -2.33      2.33 o 
 -12   5   6      129.06      132.67      4.00 o 
 -11   5   6      166.21      152.66      4.36 o 
 -10   5   6      308.59      308.98      7.20 o 
  -9   5   6      300.86      311.04      7.01 o 
  -8   5   6      283.12      258.96      6.60 o 
  -7   5   6      149.18      126.13      4.43 o 
  -6   5   6      246.37      247.59      5.03 o 
  -5   5   6      509.38      514.30      8.71 o 
  -4   5   6      769.99      758.89     10.18 o 
  -3   5   6     2041.72     2154.81     29.93 o 
  -2   5   6      988.43     1013.99     12.26 o 
  -1   5   6      185.84      164.84      5.57 o 
   0   5   6     1224.06     1171.82     13.16 o 
   1   5   6      380.47      357.90      5.22 o 
   2   5   6     1091.40     1054.80     13.54 o 
   3   5   6     2413.69     2553.14     38.05 o 
   4   5   6     1153.42     1087.35     16.18 o 
   5   5   6      297.55      280.70      6.38 o 
   6   5   6      348.26      371.75      4.37 o 
   7   5   6      216.62      233.90      8.66 o 
   8   5   6      996.45      996.75     23.41 o 
   9   5   6       24.25       26.00      7.42 o 
  10   5   6       11.10        9.80      3.82 o 
  11   5   6      227.01      213.74      7.97 o 
  12   5   6        2.41        0.20      4.01 o 
  13   5   6       45.60       52.20      5.47 o 
  14   5   6       14.58       17.24      4.51 o 
 -14   6   6      128.81      134.26      7.09 o 
 -13   6   6        7.31        7.18      2.90 o 
 -12   6   6       26.73       22.71      3.13 o 
 -11   6   6      122.26      117.23      5.09 o 
 -10   6   6       92.09       81.98      5.24 o 
  -9   6   6       15.44       13.44      2.51 o 
  -8   6   6       14.59       11.24      3.47 o 
  -7   6   6     1915.67     1836.55     29.10 o 
  -6   6   6       29.84       40.53      2.76 o 
  -5   6   6      646.46      638.83     10.01 o 
  -4   6   6      328.89      353.02      7.08 o 
  -3   6   6       41.70       40.28      2.62 o 
  -2   6   6       10.11        7.66      1.59 o 
  -1   6   6       78.19       66.50      1.91 o 
   0   6   6     1135.84     1103.64     22.02 o 
   1   6   6      227.86      230.88      8.69 o 
   2   6   6      502.75      495.70      7.35 o 
   3   6   6      482.38      436.66      7.65 o 
   4   6   6      974.16     1015.30     15.33 o 
   5   6   6       17.14        8.07      2.46 o 
   6   6   6      914.38      909.23      9.76 o 
   7   6   6        6.81        4.61      1.09 o 
   8   6   6      104.52       93.34      6.55 o 
   9   6   6        3.60        3.39      3.37 o 
  10   6   6        6.37        5.95      4.51 o 
  11   6   6       12.50       14.46      4.49 o 
  12   6   6        9.04       13.72      4.27 o 
  13   6   6      261.03      273.80     11.69 o 
 -14   7   6        5.97        8.40      5.36 o 
 -13   7   6        0.00        1.04      4.28 o 
 -12   7   6       79.87       85.86      5.76 o 
 -11   7   6      112.27      110.97      6.38 o 
 -10   7   6       36.89       23.94      3.34 o 
  -9   7   6       10.91       16.83      4.30 o 
  -8   7   6        0.06       -2.63      2.63 o 
  -7   7   6      741.74      750.54     13.82 o 
  -6   7   6     1105.16     1114.53     17.73 o 
  -5   7   6      191.04      214.34      5.80 o 
  -4   7   6       60.96       63.79      3.20 o 
  -3   7   6       72.97       82.62      3.09 o 
  -2   7   6      199.86      172.94      2.95 o 
  -1   7   6      108.31      121.97      2.17 o 
   0   7   6     1480.20     1500.11     29.60 o 
   1   7   6       26.47       26.90      3.70 o 
   2   7   6       23.08       25.38      3.40 o 
   3   7   6      850.02      827.44     11.77 o 
   4   7   6        4.87        5.23      2.02 o 
   5   7   6      113.40      115.04      4.18 o 
   6   7   6      130.84      131.14      2.64 o 
   7   7   6       99.75       89.99      1.71 o 
   8   7   6      148.49      120.13      1.57 o 
   9   7   6       89.03       80.36      5.14 o 
  10   7   6        2.95        7.12      3.63 o 
  11   7   6       99.96       82.71      8.35 o 
  12   7   6      233.66      234.80      9.99 o 
 -13   8   6       39.73       31.76      3.04 o 
 -12   8   6       69.24       64.91      4.22 o 
 -11   8   6       16.05       12.29      2.43 o 
 -10   8   6      201.65      220.61      5.99 o 
  -9   8   6       92.97       93.07      4.45 o 
  -8   8   6        1.38        1.07      1.93 o 
  -7   8   6      664.60      647.19     11.57 o 
  -6   8   6       45.02       50.20      2.67 o 
  -5   8   6       14.82       16.27      2.02 o 
  -4   8   6     1176.71     1179.07     16.09 o 
  -3   8   6      880.22      886.98     11.57 o 
  -2   8   6      289.78      284.17      5.65 o 
  -1   8   6      151.94      160.00      2.81 o 
   0   8   6       45.74       54.83      5.08 o 
   1   8   6     1395.69     1361.79     28.52 o 
   2   8   6      451.99      385.48      7.66 o 
   3   8   6       67.63       61.18      2.70 o 
   4   8   6      433.17      417.89      6.71 o 
   5   8   6      415.11      468.06      8.73 o 
   6   8   6       73.04       62.32      2.24 o 
   7   8   6       11.37       12.83      1.30 o 
   8   8   6      100.46      118.27      5.49 o 
   9   8   6        0.59        1.83      4.07 o 
  10   8   6       95.22       95.26      6.20 o 
  11   8   6       44.39       42.73      5.75 o 
 -11   9   6        0.01       -2.03      2.10 o 
 -10   9   6       14.02       10.40      2.43 o 
  -9   9   6      185.18      191.93      6.95 o 
  -8   9   6        2.24        3.26      2.11 o 
  -7   9   6        0.09       -0.21      2.02 o 
  -6   9   6        2.80        0.04      2.52 o 
  -5   9   6       13.41       14.67      1.88 o 
  -4   9   6       20.22       25.79      1.88 o 
  -3   9   6      132.77      127.38      3.83 o 
  -2   9   6        1.38       -1.26      1.89 o 
  -1   9   6       19.51       16.70      2.09 o 
   0   9   6       63.66       85.59      5.84 o 
   1   9   6        0.66       -2.62      4.80 o 
   2   9   6      135.55      136.42      5.83 o 
   3   9   6      618.69      591.27      9.33 o 
   4   9   6       32.09       29.11      2.29 o 
   5   9   6       37.89       47.66      3.28 o 
   6   9   6       54.55       56.28      2.31 o 
   7   9   6       15.22       16.76      1.95 o 
   8   9   6       15.68       24.30      3.56 o 
   9   9   6      144.82      142.60     11.70 o 
  10   9   6       11.37        4.32      3.97 o 
 -10  10   6       37.67       14.70      2.50 o 
  -9  10   6       14.32       13.43      3.24 o 
  -8  10   6       34.41       41.64      2.74 o 
  -7  10   6       56.75       62.67      3.75 o 
  -6  10   6      145.32      145.77      5.21 o 
  -5  10   6        9.48        9.82      1.81 o 
  -4  10   6      282.84      273.34      4.62 o 
  -3  10   6      210.87      187.81      3.50 o 
  -2  10   6      216.45      194.82      4.90 o 
  -1  10   6       59.75       57.71      2.73 o 
   0  10   6        0.71        0.64      1.85 o 
   1  10   6      184.17      199.12      7.76 o 
   2  10   6       26.35       14.09      1.73 o 
   3  10   6      170.35      163.84      3.88 o 
   4  10   6        1.58        0.63      1.76 o 
   5  10   6      216.36      221.73      6.08 o 
   6  10   6      173.74      196.64      4.11 o 
   7  10   6        4.67        4.06      5.09 o 
   8  10   6      121.72      123.71      5.90 o 
  -8  11   6       24.61       19.01      4.62 o 
  -7  11   6       27.28       36.80      5.28 o 
  -6  11   6       87.97       90.43      7.29 o 
  -5  11   6      109.08      104.75      6.18 o 
  -4  11   6        2.92       -1.69      3.90 o 
  -3  11   6       31.14       28.16      5.00 o 
  -2  11   6       11.41       10.02      4.24 o 
  -1  11   6      264.60      246.16      9.05 o 
   0  11   6      165.03      167.62      7.36 o 
   1  11   6       61.35       71.27      8.09 o 
   2  11   6      111.18      111.43      8.57 o 
   3  11   6       12.17       17.09      5.38 o 
   4  11   6       27.05       25.31      7.69 o 
   5  11   6       54.03       50.45      4.17 o 
   6  11   6      169.41      178.51      4.91 o 
  -4  12   6        0.87        2.08      3.89 o 
  -3  12   6       76.67       87.81      8.24 o 
  -2  12   6      238.39      264.00     10.29 o 
  -1  12   6       59.45       56.94      6.97 o 
   0  12   6        1.10        1.61      5.31 o 
   1  12   6        1.41       -2.59      7.93 o 
   2  12   6       77.21       85.58     11.91 o 
   3  12   6       11.19       22.46      8.66 o 
 -16   0   7      244.79      267.65      8.06 o 
 -14   0   7        0.01        0.10      3.09 o 
 -12   0   7      114.31      101.19      6.39 o 
 -10   0   7      619.85      609.52     13.89 o 
  -8   0   7     6165.95     5553.71    133.86 o 
  -6   0   7     3052.48     3365.93     92.76 o 
  -4   0   7      944.76     1242.70     30.52 o 
  -2   0   7        6.93       27.38      8.32 o 
   0   0   7      716.16      700.63     15.34 o 
   2   0   7     9325.59     9133.24    219.64 o 
   4   0   7     4246.82     3983.23     68.83 o 
   6   0   7      490.68      526.40      6.14 o 
   8   0   7      229.76      231.26      3.38 o 
  10   0   7      528.32      485.22      6.05 o 
  12   0   7       17.66       15.69      1.00 o 
  14   0   7      697.94      282.49     14.60 o 
 -16   1   7        1.20       -0.29      2.60 o 
 -15   1   7       68.06       57.53      3.68 o 
 -14   1   7       77.03       74.93      4.33 o 
 -13   1   7      252.96      251.17      6.03 o 
 -12   1   7        8.78        9.72      2.86 o 
 -11   1   7     3007.62     3138.23     51.94 o 
 -10   1   7       49.02       42.08      3.88 o 
  -9   1   7      648.05      660.05     11.71 o 
  -8   1   7      687.30      756.85     13.12 o 
  -7   1   7     2397.83     2653.66     38.66 o 
  -6   1   7      807.34      791.70     14.10 o 
  -5   1   7      199.21      216.92      7.15 o 
  -4   1   7        0.28       -0.08      2.45 o 
  -3   1   7      312.91      470.06     10.36 o 
  -2   1   7      546.51      550.55     12.72 o 
  -1   1   7      245.22      224.33      5.84 o 
   0   1   7    14828.34    13184.94    338.91 o 
   1   1   7      920.45      831.66      8.50 o 
   2   1   7      476.58      417.75      5.02 o 
   3   1   7      144.88      160.92      2.48 o 
   4   1   7      169.08      140.54      2.10 o 
   5   1   7       20.95       20.93      0.91 o 
   6   1   7      471.30      490.96      7.72 o 
   7   1   7     1082.86     1133.03     16.71 o 
   8   1   7       70.53       70.68      4.13 o 
   9   1   7      392.01      346.11      7.96 o 
  10   1   7      124.32      128.88      3.79 o 
  11   1   7       67.21       69.50      3.99 o 
  12   1   7      379.65      362.78      8.12 o 
  13   1   7      149.38      155.00      5.55 o 
  14   1   7        7.07        1.08      5.26 o 
  15   1   7      130.33       78.43      9.19 o 
 -16   2   7        6.03        7.11      2.68 o 
 -15   2   7       48.70       59.06      4.12 o 
 -14   2   7       41.63       41.76      3.28 o 
 -13   2   7        0.82        2.27      2.48 o 
 -12   2   7      550.72      527.00     10.70 o 
 -11   2   7        1.27        0.72      2.65 o 
 -10   2   7      464.53      441.59      9.71 o 
  -9   2   7       82.86       97.90      5.06 o 
  -8   2   7       96.03       78.48      4.28 o 
  -7   2   7      528.28      508.84      8.27 o 
  -6   2   7     4769.59     5011.08     80.37 o 
  -5   2   7     1636.42     1554.17     22.16 o 
  -4   2   7     1023.22     1228.62     16.77 o 
  -3   2   7    11664.43    11144.15    271.44 o 
  -2   2   7      426.04      576.49      9.55 o 
  -1   2   7      890.88     1136.20     15.61 o 
   0   2   7        9.75       34.48      2.27 o 
   1   2   7       20.61       34.56      1.72 o 
   2   2   7    12193.53    11799.25    246.00 o 
   3   2   7     1919.31     2000.14     18.60 o 
   4   2   7      141.61       90.64      1.42 o 
   5   2   7      137.53      141.88      4.12 o 
   6   2   7      269.18      252.42      5.71 o 
   7   2   7      192.07      226.67      6.17 o 
   8   2   7      199.99      187.08      5.81 o 
   9   2   7      248.73      271.71      6.70 o 
  10   2   7        9.79       10.62      2.74 o 
  11   2   7      467.47      467.35     11.01 o 
  12   2   7       47.37       61.50      3.84 o 
  13   2   7      282.00      256.29      6.71 o 
  14   2   7      180.91      175.91      9.55 o 
  15   2   7        7.17        3.71      5.20 o 
 -16   3   7        5.69        4.90      2.96 o 
 -15   3   7       54.56       56.35      3.14 o 
 -14   3   7      190.55      183.75      5.12 o 
 -13   3   7      809.44      814.74     13.24 o 
 -12   3   7       80.90       91.96      4.59 o 
 -11   3   7      841.58      833.62     14.71 o 
 -10   3   7        1.11        6.41      3.01 o 
  -9   3   7       18.75       17.81      4.19 o 
  -8   3   7      360.42      342.96      8.19 o 
  -7   3   7        3.82        5.21      2.37 o 
  -6   3   7      338.14      341.62      5.71 o 
  -5   3   7        1.45       12.44      2.47 o 
  -4   3   7     1103.72     1120.21     15.72 o 
  -3   3   7      199.90      267.48      3.71 o 
  -2   3   7      352.91      448.71      4.90 o 
  -1   3   7     1195.62     1281.85     22.66 o 
   0   3   7      191.58      181.51      5.75 o 
   1   3   7     9875.81     9545.33    245.47 o 
   2   3   7      324.42      343.87      4.69 o 
   3   3   7     2871.44     3093.64     43.03 o 
   4   3   7     1457.47     1431.63     13.79 o 
   5   3   7     1264.23     1232.42     21.27 o 
   6   3   7       63.14       55.41      3.79 o 
   7   3   7     1486.46     1482.78     27.26 o 
   8   3   7      325.58      330.12      9.89 o 
   9   3   7     1165.10     1130.32     20.95 o 
  10   3   7      844.78      842.63     18.28 o 
  11   3   7      336.76      344.29      9.02 o 
  12   3   7      500.81      517.40     14.12 o 
  13   3   7      340.92      356.73     11.36 o 
  14   3   7        6.53        5.87      3.34 o 
 -16   4   7        0.65       -2.13      2.30 o 
 -15   4   7      229.14      227.68      5.14 o 
 -14   4   7        1.31        3.88      2.82 o 
 -13   4   7       59.72       56.56      3.17 o 
 -12   4   7        5.34        7.02      2.53 o 
 -11   4   7       38.28       36.49      3.61 o 
 -10   4   7      166.28      151.60      5.09 o 
  -9   4   7     3334.87     3326.38     55.71 o 
  -8   4   7     1109.16     1094.70     16.98 o 
  -7   4   7      929.64      907.82     14.60 o 
  -6   4   7       88.56       94.12      3.81 o 
  -5   4   7       90.72      108.19      2.96 o 
  -4   4   7       42.44       40.38      2.48 o 
  -3   4   7        5.06        5.78      4.59 o 
  -2   4   7        0.63       -4.35      4.40 o 
  -1   4   7     3812.26     4023.70     80.17 o 
   0   4   7      309.27      406.46     12.68 o 
   1   4   7     3251.56     3254.50     43.28 o 
   2   4   7       76.10       94.31      2.64 o 
   3   4   7     2358.38     2442.06     30.51 o 
   4   4   7      779.71      801.21     10.12 o 
   5   4   7      216.85      177.42      1.69 o 
   6   4   7     2757.87     2762.29     50.49 o 
   7   4   7      345.03      302.42      9.31 o 
   8   4   7      532.15      532.24     13.42 o 
   9   4   7       17.15       19.52      4.12 o 
  10   4   7      136.34      133.36      8.17 o 
  11   4   7      578.37      546.08     14.70 o 
  12   4   7        0.76       -0.44      4.94 o 
  13   4   7       84.52       98.86      7.92 o 
  14   4   7        3.80        0.47      3.31 o 
 -15   5   7       39.36       43.99      3.24 o 
 -14   5   7       58.79       64.32      3.24 o 
 -13   5   7        1.10       -0.54      2.30 o 
 -12   5   7        8.67        4.64      2.39 o 
 -11   5   7       29.03       30.52      3.24 o 
 -10   5   7      102.18       97.06      4.24 o 
  -9   5   7      101.41       88.93      3.87 o 
  -8   5   7     2058.66     2167.68     32.54 o 
  -7   5   7        7.18        8.70      2.53 o 
  -6   5   7      726.99      709.82     13.44 o 
  -5   5   7      709.24      617.92     14.12 o 
  -4   5   7     1878.22     1986.80     36.83 o 
  -3   5   7     2255.40     2389.38     47.32 o 
  -2   5   7     1002.71      920.07     18.43 o 
  -1   5   7      787.29      866.41     15.22 o 
   0   5   7      148.35      151.50      5.21 o 
   1   5   7        7.99        4.33      1.27 o 
   2   5   7      916.48     1017.85     13.27 o 
   3   5   7       92.19       89.29      3.32 o 
   4   5   7     4177.07     4169.01     61.56 o 
   5   5   7     3543.16     3695.62     59.39 o 
   6   5   7      183.97      164.05      7.27 o 
   7   5   7      780.85      769.87     16.10 o 
   8   5   7     1865.44     1842.43     34.05 o 
   9   5   7      402.68      418.21     10.27 o 
  10   5   7      636.51      664.59     16.73 o 
  11   5   7      304.53      307.15      9.26 o 
  12   5   7       22.87       17.20      4.44 o 
  13   5   7      500.24      523.05     13.60 o 
 -14   6   7      130.30      149.26      7.07 o 
 -13   6   7       17.65       13.56      3.54 o 
 -12   6   7       20.55       11.08      3.53 o 
 -11   6   7       19.64       19.28      4.88 o 
 -10   6   7      398.72      394.55      9.96 o 
  -9   6   7      176.12      158.86      5.87 o 
  -8   6   7      194.33      195.63      8.69 o 
  -7   6   7     2195.98     2141.37     44.50 o 
  -6   6   7      625.15      660.54     15.57 o 
  -5   6   7       18.67        0.13      1.55 o 
  -4   6   7     1182.90     1225.79     24.21 o 
  -3   6   7       32.29        4.73      0.79 o 
  -2   6   7       36.38       33.69      3.68 o 
  -1   6   7     1905.36     2040.47     39.27 o 
   0   6   7      630.21      627.45     11.71 o 
   1   6   7       18.14       19.66      1.64 o 
   2   6   7       17.62       14.34      2.11 o 
   3   6   7       96.26       85.87      3.59 o 
   4   6   7     3042.31     3101.43     51.95 o 
   5   6   7     4718.51     4852.50     87.81 o 
   6   6   7      368.16      358.04      4.71 o 
   7   6   7        3.14        7.87      3.15 o 
   8   6   7      426.13      409.48     11.79 o 
   9   6   7       46.67       53.07      4.55 o 
  10   6   7      155.05      170.87      6.83 o 
  11   6   7       68.34       59.18      7.01 o 
  12   6   7      131.63      142.65      8.09 o 
  13   6   7      150.47      165.71      9.21 o 
 -14   7   7       82.68       95.00     11.03 o 
 -13   7   7        6.52        2.81      3.51 o 
 -12   7   7       15.58       19.10      4.29 o 
 -11   7   7      243.19      269.83      9.70 o 
 -10   7   7        4.09        4.72      3.83 o 
  -9   7   7      101.11      110.21      9.25 o 
  -8   7   7       33.99       10.59      2.63 o 
  -7   7   7        0.02       -2.19      2.19 o 
  -6   7   7      374.71      434.27     10.35 o 
  -5   7   7      313.85      326.95     12.64 o 
  -4   7   7      165.52      146.13      2.84 o 
  -3   7   7      709.45      706.27      9.04 o 
  -2   7   7      204.58      170.10      2.21 o 
  -1   7   7      141.11      152.03      7.58 o 
   0   7   7     1609.31     1614.91     16.60 o 
   1   7   7       41.26       28.66      1.21 o 
   2   7   7      897.70      891.97     11.49 o 
   3   7   7      398.79      372.26      7.12 o 
   4   7   7      176.82      171.24      4.36 o 
   5   7   7      902.16      863.69     12.08 o 
   6   7   7     1406.42     1341.06     17.15 o 
   7   7   7       25.57       17.75      1.39 o 
   8   7   7      505.05      491.44     10.93 o 
   9   7   7       37.64       32.72      5.26 o 
  10   7   7       84.90      103.59      6.18 o 
  11   7   7        0.49       -0.11      3.67 o 
  12   7   7      225.51      233.28     10.59 o 
 -12   8   7       26.68       20.38      6.77 o 
 -11   8   7       62.00       61.88      5.45 o 
 -10   8   7       61.78       76.02      5.78 o 
  -9   8   7        0.55        0.00      2.06 o 
  -8   8   7        6.32        3.30      1.93 o 
  -7   8   7      186.27      176.20      5.29 o 
  -6   8   7       11.11       13.43      1.87 o 
  -5   8   7      179.46      166.34      4.69 o 
  -4   8   7     1699.54     1704.89     25.22 o 
  -3   8   7      628.88      568.80      8.35 o 
  -2   8   7       10.12        7.12      1.15 o 
  -1   8   7      504.63      486.81      5.91 o 
   0   8   7      239.80      216.00      2.21 o 
   1   8   7      698.95      688.32      8.75 o 
   2   8   7      280.37      261.47      5.02 o 
   3   8   7      122.54      128.35      2.91 o 
   4   8   7      132.50      137.39      4.55 o 
   5   8   7      266.33      307.27      6.06 o 
   6   8   7        7.52        3.38      1.50 o 
   7   8   7        2.10        5.05      2.00 o 
   8   8   7      276.45      270.39      7.59 o 
   9   8   7       48.01       43.21      4.48 o 
  10   8   7        9.82       13.67      4.19 o 
  11   8   7        0.17        9.90      4.70 o 
 -11   9   7        1.50        1.97      2.76 o 
 -10   9   7        5.85        0.94      2.88 o 
  -9   9   7      110.34      124.23      5.55 o 
  -8   9   7        6.87        2.66      1.84 o 
  -7   9   7        0.23        0.28      2.31 o 
  -6   9   7       68.73       65.06      2.48 o 
  -5   9   7      394.63      398.54      6.88 o 
  -4   9   7       19.50       21.75      1.39 o 
  -3   9   7       97.64       80.94      2.54 o 
  -2   9   7      902.23      814.14      9.37 o 
  -1   9   7      170.36      153.91      2.02 o 
   0   9   7      373.82      337.61      4.02 o 
   1   9   7        4.23        4.55      1.62 o 
   2   9   7        0.91        2.88      1.80 o 
   3   9   7      349.39      333.19      7.12 o 
   4   9   7        0.15        3.24      1.66 o 
   5   9   7      171.08      169.70      4.98 o 
   6   9   7        0.21        0.88      1.52 o 
   7   9   7        4.00        7.17      3.90 o 
   8   9   7        3.50        1.02      2.79 o 
   9   9   7       42.81       46.29      4.64 o 
  10   9   7        4.97        3.23      5.50 o 
 -10  10   7       80.98       83.93      6.19 o 
  -9  10   7       91.82       80.24      6.38 o 
  -8  10   7      393.03      388.98     11.73 o 
  -7  10   7       18.66       21.44      4.90 o 
  -6  10   7       52.38       47.47      5.47 o 
  -5  10   7        0.00       -2.57      3.54 o 
  -4  10   7      706.39      699.72     15.58 o 
  -3  10   7        2.52        3.93      4.01 o 
  -2  10   7      122.38      115.12      6.03 o 
  -1  10   7        7.34       19.35      4.62 o 
   0  10   7      214.44      231.13      7.99 o 
   1  10   7      429.28      406.58     10.89 o 
   2  10   7      459.79      494.32     18.35 o 
   3  10   7       11.29       14.17      5.09 o 
   4  10   7       10.67       28.39      2.80 o 
   5  10   7       52.21       53.35      3.33 o 
   6  10   7      189.96      189.66      3.55 o 
   7  10   7        6.58        5.21      4.34 o 
   8  10   7      367.35      354.53      9.80 o 
  -7  11   7        0.00        0.79      4.63 o 
  -6  11   7        4.25       10.90      4.64 o 
  -5  11   7      267.77      254.27      9.90 o 
  -4  11   7       93.09       90.13      6.30 o 
  -3  11   7       77.02       85.60      7.52 o 
  -2  11   7       47.70       57.41      5.65 o 
  -1  11   7        3.64       -3.48      4.81 o 
   0  11   7        7.93        6.45      3.66 o 
   1  11   7      591.08      460.03     16.19 o 
   2  11   7        0.03        1.12      4.95 o 
   3  11   7       52.41       46.91      7.02 o 
   4  11   7        0.98        6.52      4.41 o 
   5  11   7        0.82        1.02      2.82 o 
   6  11   7       84.59      102.48     17.26 o 
  -4  12   7       75.05       80.20      9.93 o 
  -3  12   7      215.14      224.88      9.51 o 
  -2  12   7       32.51       40.63      5.27 o 
  -1  12   7        0.01        5.44      4.20 o 
   0  12   7       57.87       73.95      7.26 o 
   1  12   7        8.76        5.55      4.87 o 
   2  12   7        8.51       12.85      5.88 o 
 -16   0   8       15.07       13.41      3.82 o 
 -14   0   8      342.57      361.81     10.04 o 
 -12   0   8     1457.85     1518.33     33.83 o 
 -10   0   8       23.30       22.69      5.00 o 
  -8   0   8     4251.41     4688.78    124.61 o 
  -6   0   8      301.55      324.68     12.37 o 
  -4   0   8     4840.32     5685.69    159.21 o 
  -2   0   8      602.13      563.56     15.43 o 
   0   0   8      279.57      355.32      8.00 o 
   2   0   8     9531.67     8596.23    200.11 o 
   4   0   8     7510.46     7499.09    163.06 o 
   6   0   8     1947.01     2048.56     27.15 o 
   8   0   8       26.04       25.17      1.22 o 
  10   0   8       30.03       24.60      0.99 o 
  12   0   8      620.81      544.09      5.54 o 
  14   0   8       38.23       28.90      7.30 o 
 -16   1   8      128.58      132.57      4.85 o 
 -15   1   8       85.90       81.31      3.93 o 
 -14   1   8       21.80       29.38      3.40 o 
 -13   1   8     1105.32     1107.58     18.32 o 
 -12   1   8      137.28      118.44      4.50 o 
 -11   1   8      257.09      252.16      6.56 o 
 -10   1   8      761.67      758.06     12.87 o 
  -9   1   8      196.68      206.23      6.22 o 
  -8   1   8      264.90      321.88      7.34 o 
  -7   1   8     1324.26     1394.35     19.32 o 
  -6   1   8       91.09       93.13      4.63 o 
  -5   1   8      866.23     1042.74     17.99 o 
  -4   1   8     5120.54     5696.68    109.97 o 
  -3   1   8       52.24       56.28      3.78 o 
  -2   1   8      608.43      561.21     11.01 o 
  -1   1   8     1670.81     1539.61     20.66 o 
   0   1   8     7960.89     7708.09    154.75 o 
   1   1   8     2114.84     2258.07     26.08 o 
   2   1   8      226.22      163.94      3.00 o 
   3   1   8     1304.72     1331.31     13.32 o 
   4   1   8     1053.58     1030.93     10.38 o 
   5   1   8      672.20      699.93      6.37 o 
   6   1   8      437.61      455.74      3.91 o 
   7   1   8       36.52       40.55      1.88 o 
   8   1   8      551.00      565.42      8.86 o 
   9   1   8      386.11      390.26      9.07 o 
  10   1   8       14.40       12.67      3.14 o 
  11   1   8      150.22      145.32      4.18 o 
  12   1   8      218.59      181.26      3.31 o 
  13   1   8       62.01       48.83      5.47 o 
  14   1   8       33.72       40.52      7.21 o 
 -16   2   8       41.91       36.56      3.52 o 
 -15   2   8      152.51      173.18      5.55 o 
 -14   2   8       38.44       26.93      3.18 o 
 -13   2   8      114.38      115.26      4.63 o 
 -12   2   8        0.62        0.37      2.51 o 
 -11   2   8      138.19      143.37      5.63 o 
 -10   2   8        0.16        2.68      2.96 o 
  -9   2   8     1421.40     1483.17     22.90 o 
  -8   2   8        0.16       -1.03      2.37 o 
  -7   2   8      560.86      620.56     10.06 o 
  -6   2   8     3107.06     3101.72     49.95 o 
  -5   2   8     6000.04     6298.27    110.27 o 
  -4   2   8      251.75      202.74      5.89 o 
  -3   2   8      469.39      541.40     11.05 o 
  -2   2   8     5653.28     5761.55    105.88 o 
  -1   2   8     2726.95     2940.43     43.77 o 
   0   2   8     1820.35     1908.66     21.12 o 
   1   2   8      612.42      738.63      8.23 o 
   2   2   8     1720.27     1723.95     21.37 o 
   3   2   8      593.62      727.39      6.21 o 
   4   2   8      150.85      154.98      2.49 o 
   5   2   8      200.02      154.54      6.00 o 
   6   2   8      604.63      596.62      9.04 o 
   7   2   8     1595.89     1576.19     24.26 o 
   8   2   8       18.95       23.27      3.64 o 
   9   2   8       11.03        3.99      2.94 o 
  10   2   8      102.63       92.18      6.11 o 
  11   2   8      307.57      297.37      7.37 o 
  12   2   8       21.40       22.49      4.31 o 
  13   2   8       44.32       50.63      3.32 o 
  14   2   8       54.70       62.59      8.36 o 
 -16   3   8       94.30       79.06      4.05 o 
 -15   3   8       27.86       25.52      3.07 o 
 -14   3   8       10.55       11.82      2.84 o 
 -13   3   8       65.49       76.36      4.59 o 
 -12   3   8      172.56      149.69      6.07 o 
 -11   3   8      282.56      297.94      7.69 o 
 -10   3   8      266.72      265.09      7.04 o 
  -9   3   8      243.68      256.65      7.28 o 
  -8   3   8      126.95      129.75      5.46 o 
  -7   3   8        2.31       10.38      2.60 o 
  -6   3   8     1106.13     1154.71     16.43 o 
  -5   3   8      662.79      688.64     11.18 o 
  -4   3   8      105.72       78.77      3.24 o 
  -3   3   8      246.76      251.73      3.54 o 
  -2   3   8     2659.04     3097.47     40.51 o 
  -1   3   8     1830.20     1787.98     30.86 o 
   0   3   8      518.29      564.25      6.60 o 
   1   3   8      582.17      457.54      5.92 o 
   2   3   8        0.81       -1.58      1.58 o 
   3   3   8     2710.20     2809.07     30.71 o 
   4   3   8     2341.49     2365.33     24.57 o 
   5   3   8      140.09      122.26      4.79 o 
   6   3   8       19.44       18.90      3.12 o 
   7   3   8      192.20      193.64      7.25 o 
   8   3   8       97.45       88.48      5.07 o 
   9   3   8        0.22        0.26      3.72 o 
  10   3   8      703.39      762.04     17.50 o 
  11   3   8        1.89        5.25      3.30 o 
  12   3   8      212.07      212.69      7.49 o 
  13   3   8      120.43      122.66      7.16 o 
  14   3   8      124.81      130.92     12.15 o 
 -15   4   8      208.50      192.10      6.74 o 
 -14   4   8       36.85       35.68      3.20 o 
 -13   4   8      171.19      167.98      6.04 o 
 -12   4   8       32.76       26.37      3.09 o 
 -11   4   8      324.72      321.23      7.39 o 
 -10   4   8       63.88       58.31      3.93 o 
  -9   4   8     3992.90     3913.49     65.65 o 
  -8   4   8        0.10       -0.52      2.53 o 
  -7   4   8      192.42      186.91      4.51 o 
  -6   4   8     1293.04     1287.09     16.67 o 
  -5   4   8        6.03       11.19      2.33 o 
  -4   4   8       19.64       21.21      2.23 o 
  -3   4   8      399.85      356.71      9.87 o 
  -2   4   8       23.87       20.39      3.47 o 
  -1   4   8     3301.11     3561.22     69.75 o 
   0   4   8        0.70        4.88      2.80 o 
   1   4   8     2018.31     2114.49     34.19 o 
   2   4   8        1.61       -0.82      1.13 o 
   3   4   8     4193.96     4174.84     63.73 o 
   4   4   8       54.60       52.05      1.60 o 
   5   4   8      230.48      239.87      8.29 o 
   6   4   8      390.86      368.74      9.26 o 
   7   4   8       48.01       37.68      4.45 o 
   8   4   8        0.00       -0.12      3.87 o 
   9   4   8       53.01       64.37      6.04 o 
  10   4   8      160.20      134.19      6.99 o 
  11   4   8        0.69       -1.31      3.18 o 
  12   4   8       57.66       67.60      5.02 o 
  13   4   8        5.97        4.16      4.45 o 
  14   4   8      260.58      277.89     12.93 o 
 -15   5   8       88.25       92.74      4.27 o 
 -14   5   8        3.83        6.73      2.61 o 
 -13   5   8       11.91       11.93      2.88 o 
 -12   5   8      111.80      112.91      4.61 o 
 -11   5   8        3.40        5.74      2.70 o 
 -10   5   8      661.23      685.57     12.02 o 
  -9   5   8       32.46       30.38      3.03 o 
  -8   5   8      993.51     1056.01     15.33 o 
  -7   5   8      532.93      579.10     10.38 o 
  -6   5   8      470.57      468.05      7.87 o 
  -5   5   8     1747.81     1653.29     32.72 o 
  -4   5   8      330.11      321.91     10.23 o 
  -3   5   8     1296.91     1270.37     29.19 o 
  -2   5   8     1248.58     1152.18     20.80 o 
  -1   5   8      570.70      547.96     12.71 o 
   0   5   8      108.06      111.19      4.18 o 
   1   5   8       25.40       26.24      3.00 o 
   2   5   8     1845.75     1850.60     24.38 o 
   3   5   8       28.09       25.86      2.93 o 
   4   5   8     3684.42     3810.48     55.87 o 
   5   5   8       23.73       21.06      2.57 o 
   6   5   8      351.94      326.31     11.27 o 
   7   5   8        0.06        0.25      3.06 o 
   8   5   8        0.91        2.70      3.40 o 
   9   5   8      284.64      300.27      9.41 o 
  10   5   8      262.25      283.86      8.55 o 
  11   5   8       47.24       44.12      6.03 o 
  12   5   8        0.09        0.82      3.47 o 
  13   5   8        8.39       11.75      4.22 o 
 -14   6   8       81.99       84.48      5.26 o 
 -13   6   8        0.51       -2.05      2.95 o 
 -12   6   8       36.36       30.88      4.30 o 
 -11   6   8       21.79       21.51      4.86 o 
 -10   6   8      651.18      658.26     15.66 o 
  -9   6   8      471.37      474.14     11.25 o 
  -8   6   8      156.85      148.90     11.36 o 
  -7   6   8       26.07       29.00      5.55 o 
  -6   6   8      212.62      219.02     10.36 o 
  -5   6   8     1180.80     1134.25     30.68 o 
  -4   6   8     1382.14     1380.34     30.93 o 
  -3   6   8      351.44      344.13     11.56 o 
  -2   6   8       98.60       84.84      5.66 o 
  -1   6   8        5.76       -1.42      2.93 o 
   0   6   8     1784.93     1869.27     33.15 o 
   1   6   8      604.32      597.81     13.71 o 
   2   6   8      153.33      141.06      2.61 o 
   3   6   8      686.00      705.52      9.29 o 
   4   6   8      303.88      310.26      4.46 o 
   5   6   8       53.90       51.18      2.43 o 
   6   6   8      427.34      402.44      4.09 o 
   7   6   8      271.44      309.83      7.85 o 
   8   6   8      173.79      175.25      7.89 o 
   9   6   8       56.33       55.89      6.71 o 
  10   6   8        3.39        1.98      3.89 o 
  11   6   8        1.17        3.51      4.00 o 
  12   6   8       69.22       66.25      6.63 o 
 -13   7   8       65.24       52.96      5.19 o 
 -12   7   8       64.07       75.15      6.13 o 
 -11   7   8      262.71      260.39      9.47 o 
 -10   7   8       34.23       27.91      5.15 o 
  -9   7   8       26.18       33.02      5.55 o 
  -8   7   8      206.16      201.76      9.21 o 
  -7   7   8      251.35      246.35     10.53 o 
  -6   7   8        0.11       -3.68      4.50 o 
  -5   7   8      291.05      278.44      9.75 o 
  -4   7   8      566.00      531.95     14.76 o 
  -3   7   8      625.90      647.35     12.97 o 
  -2   7   8      684.16      689.08     18.21 o 
  -1   7   8      197.31      196.28      6.37 o 
   0   7   8      201.23      201.73      6.20 o 
   1   7   8      370.94      372.39     11.98 o 
   2   7   8     1370.99     1303.71     16.03 o 
   3   7   8        0.76        2.36      1.91 o 
   4   7   8       98.32      109.90      3.95 o 
   5   7   8      104.35       98.02      4.85 o 
   6   7   8        2.64        4.64      1.62 o 
   7   7   8      115.31       92.72      1.57 o 
   8   7   8      260.07      254.78      7.28 o 
   9   7   8       12.65       10.90      3.88 o 
  10   7   8       90.92       98.70      8.13 o 
  11   7   8        0.76       -3.54      3.54 o 
  12   7   8        8.78       13.19      4.22 o 
 -12   8   8        0.59       -2.80      3.93 o 
 -11   8   8       92.04       89.97      6.85 o 
 -10   8   8       21.28       19.61      5.00 o 
  -9   8   8       22.39       25.54      5.32 o 
  -8   8   8      136.20      142.92      9.32 o 
  -7   8   8       95.40      107.92      6.10 o 
  -6   8   8       91.72       92.47      5.53 o 
  -5   8   8      520.71      476.24     13.93 o 
  -4   8   8      782.64      801.47     16.19 o 
  -3   8   8       71.22       62.96      4.98 o 
  -2   8   8       47.70       37.64      4.72 o 
  -1   8   8     1017.16      951.32     18.60 o 
   0   8   8       50.18       57.63      4.78 o 
   1   8   8        0.02        1.02      3.06 o 
   2   8   8      305.79      309.89      4.83 o 
   3   8   8      227.31      202.86      3.43 o 
   4   8   8      328.51      296.33      5.06 o 
   5   8   8      393.27      372.69      6.00 o 
   6   8   8      121.74      118.15      3.45 o 
   7   8   8       51.78       60.16      1.57 o 
   8   8   8      384.52      363.21      9.38 o 
   9   8   8        4.21        4.04      3.28 o 
  10   8   8       11.13       16.50      7.14 o 
  11   8   8       30.04       32.09      4.87 o 
 -11   9   8      108.69      113.89      6.71 o 
 -10   9   8        4.90        4.48      4.10 o 
  -9   9   8      207.25      177.12      8.89 o 
  -8   9   8      106.90      117.44      7.35 o 
  -7   9   8     1105.59     1103.89     22.75 o 
  -6   9   8        2.78        1.76      3.59 o 
  -5   9   8      115.98      118.94      6.15 o 
  -4   9   8        9.51       17.02      4.52 o 
  -3   9   8       10.26       13.75      4.26 o 
  -2   9   8      578.36      579.89     13.61 o 
  -1   9   8      489.51      483.24     13.17 o 
   0   9   8       77.30       72.99      5.69 o 
   1   9   8        3.81        5.36      3.36 o 
   2   9   8       29.08       24.37      1.12 o 
   3   9   8       16.14       10.36      1.36 o 
   4   9   8       25.77       20.49      1.75 o 
   5   9   8      460.31      438.10      7.33 o 
   6   9   8        9.70        9.69      1.80 o 
   7   9   8       44.58       58.07      5.43 o 
   8   9   8        9.77       16.21      3.33 o 
   9   9   8       24.16       26.17      3.97 o 
  -9  10   8       66.52       70.33      8.13 o 
  -8  10   8      144.30      143.25      7.88 o 
  -7  10   8       24.93       23.40      4.72 o 
  -6  10   8      387.44      383.72     11.97 o 
  -5  10   8       19.41       15.49      4.13 o 
  -4  10   8      127.53      135.81      7.59 o 
  -3  10   8        7.74        9.38      3.81 o 
  -2  10   8      202.58      177.55      7.00 o 
  -1  10   8       52.44       60.20      5.28 o 
   0  10   8       81.84       85.68      5.69 o 
   1  10   8       14.04        8.65      4.59 o 
   2  10   8        0.02        4.45      6.70 o 
   3  10   8      671.66      669.75     18.53 o 
   4  10   8       80.11       85.30      5.34 o 
   5  10   8       32.28       35.74      5.36 o 
   6  10   8      123.41      133.87     16.43 o 
   7  10   8        7.52       -4.12      9.84 o 
  -7  11   8      316.70      341.45     10.63 o 
  -6  11   8       66.72       73.13      6.66 o 
  -5  11   8      424.30      472.89     13.60 o 
  -4  11   8       10.69        5.28      5.12 o 
  -3  11   8       20.29       19.48      4.39 o 
  -2  11   8        1.09       -1.69      4.09 o 
  -1  11   8        5.16        3.01      3.75 o 
   0  11   8       51.28       48.76      5.27 o 
   1  11   8      179.64      181.81     10.73 o 
   2  11   8        3.57       -0.31      5.05 o 
   3  11   8        4.92       -1.71      4.53 o 
   4  11   8      141.19      150.55      8.05 o 
   5  11   8       74.42       61.55      8.32 o 
  -2  12   8       28.01       29.91      6.44 o 
  -1  12   8        3.15        7.64      4.00 o 
   0  12   8       74.16       96.90     10.13 o 
   1  12   8      135.18      130.39     10.34 o 
 -16   0   9      102.52      113.43      6.79 o 
 -14   0   9      242.03      259.74      9.62 o 
 -12   0   9     2235.34     2249.88     48.49 o 
 -10   0   9     6581.30     6593.58    169.18 o 
  -8   0   9      102.30       80.92      7.18 o 
  -6   0   9     9494.10    10027.00    391.24 o 
  -4   0   9      117.02       72.29      5.99 o 
  -2   0   9     8962.45     8375.83    261.53 o 
   0   0   9      319.75      404.27     10.68 o 
   2   0   9     9500.97     9286.62    236.01 o 
   4   0   9      905.75      749.92     13.32 o 
   6   0   9     2687.32     2782.02     44.86 o 
   8   0   9      421.47      443.94      5.36 o 
  10   0   9      201.96      200.55      2.80 o 
  12   0   9     1083.20     1183.71     33.35 o 
  14   0   9       20.05        9.53      6.55 o 
 -16   1   9       20.25       17.52      3.18 o 
 -15   1   9       79.57       93.20      4.77 o 
 -14   1   9        9.50        7.93      2.70 o 
 -13   1   9      109.23      106.65      4.86 o 
 -12   1   9      202.64      183.71      6.44 o 
 -11   1   9        1.92        3.08      2.65 o 
 -10   1   9       19.34       17.02      3.24 o 
  -9   1   9      106.88       94.82      4.64 o 
  -8   1   9        1.38        8.02      3.34 o 
  -7   1   9      940.32      871.62     18.45 o 
  -6   1   9      140.00      190.46      6.15 o 
  -5   1   9     1054.36     1130.51     18.04 o 
  -4   1   9      910.70      952.60     16.09 o 
  -3   1   9       87.81      113.51      4.74 o 
  -2   1   9      597.71      644.59     10.13 o 
  -1   1   9     5121.94     5082.53     87.26 o 
   0   1   9    11017.57    10737.64    245.34 o 
   1   1   9      482.80      504.65      6.41 o 
   2   1   9      627.27      561.63      8.40 o 
   3   1   9      137.77       82.81      1.78 o 
   4   1   9     1024.27     1041.36     11.09 o 
   5   1   9      879.72      902.56      7.95 o 
   6   1   9       14.79        8.42      0.70 o 
   7   1   9      176.36      167.57      3.20 o 
   8   1   9      323.89      314.31      4.74 o 
   9   1   9       54.81       51.08      1.90 o 
  10   1   9       39.31       40.25      1.65 o 
  11   1   9      652.76      655.34      7.69 o 
  12   1   9        3.17        3.30      1.76 o 
  13   1   9       31.95       33.13      5.01 o 
  14   1   9        0.02       -0.46      5.47 o 
 -16   2   9      379.56      388.07      8.36 o 
 -15   2   9      101.11       96.67      5.18 o 
 -14   2   9       56.49       65.17      3.79 o 
 -13   2   9        0.02       -1.58      2.73 o 
 -12   2   9        8.71        1.93      2.65 o 
 -11   2   9      947.10      940.67     16.02 o 
 -10   2   9        0.15       -0.15      3.21 o 
  -9   2   9       11.04       12.94      3.21 o 
  -8   2   9      441.31      403.06      7.82 o 
  -7   2   9       13.23       15.00      3.34 o 
  -6   2   9     3300.90     3326.93     48.68 o 
  -5   2   9     4972.73     5118.39     95.14 o 
  -4   2   9     6864.72     7010.68    146.59 o 
  -3   2   9      481.38      514.71      9.33 o 
  -2   2   9     5841.59     6248.76    119.59 o 
  -1   2   9     1863.20     2052.41     29.13 o 
   0   2   9      611.59      535.74      7.05 o 
   1   2   9       74.96       43.39      2.20 o 
   2   2   9     2718.05     2898.34     39.09 o 
   3   2   9     1079.99     1290.20     13.71 o 
   4   2   9     1194.49     1198.15      9.79 o 
   5   2   9      344.78      344.24      6.21 o 
   6   2   9      218.93      221.68      4.10 o 
   7   2   9     2470.42     2513.24     36.34 o 
   8   2   9     1115.73     1083.28     18.64 o 
   9   2   9      852.26      899.62     18.73 o 
  10   2   9      156.63      135.18      4.90 o 
  11   2   9       74.36       59.58      4.02 o 
  12   2   9      117.90       92.92      3.36 o 
  13   2   9       64.87       64.51      8.09 o 
  14   2   9       13.80       22.21      6.87 o 
 -16   3   9       99.70      103.16      4.25 o 
 -15   3   9       14.74       13.53      2.95 o 
 -14   3   9       34.50       47.73      4.55 o 
 -13   3   9       41.17       34.97      3.84 o 
 -12   3   9       69.59       69.65      4.16 o 
 -11   3   9      106.59      108.68      4.72 o 
 -10   3   9      125.40      126.01      5.32 o 
  -9   3   9      719.22      724.28     15.81 o 
  -8   3   9      533.60      522.58     10.50 o 
  -7   3   9        7.31        9.50      2.47 o 
  -6   3   9      604.67      613.80      9.47 o 
  -5   3   9      571.33      571.51      8.83 o 
  -4   3   9     1277.12     1402.56     18.25 o 
  -3   3   9      604.05      594.46      7.93 o 
  -2   3   9     5224.49     5639.24    104.58 o 
  -1   3   9       59.21       92.02      1.75 o 
   0   3   9       43.35       70.06      2.12 o 
   1   3   9        4.92       13.15      1.38 o 
   2   3   9     1382.88     1542.35     17.93 o 
   3   3   9     1637.92     1656.86     16.85 o 
   4   3   9      378.52      360.61      3.21 o 
   5   3   9      171.53      169.91      5.12 o 
   6   3   9     1555.28     1573.61     26.23 o 
   7   3   9     1917.55     1890.67     33.20 o 
   8   3   9     3844.72     3988.53     86.65 o 
   9   3   9      262.02      280.77      7.71 o 
  10   3   9      163.29      168.97      6.53 o 
  11   3   9       71.85       86.88      6.20 o 
  12   3   9        0.86       -1.53      2.83 o 
  13   3   9       18.66       17.38      3.34 o 
  14   3   9      258.91      287.39     18.45 o 
 -15   4   9       84.38       90.10      4.78 o 
 -14   4   9      156.88      166.15      5.52 o 
 -13   4   9       80.96       95.91      4.26 o 
 -12   4   9      103.44      110.36      4.39 o 
 -11   4   9       40.75       39.37      3.40 o 
 -10   4   9      208.33      219.60      6.38 o 
  -9   4   9     2877.86     2862.92     47.65 o 
  -8   4   9      209.34      208.34      5.36 o 
  -7   4   9      295.07      274.26      6.34 o 
  -6   4   9      131.03      115.53      4.40 o 
  -5   4   9      377.20      383.84      8.22 o 
  -4   4   9      328.44      335.61      5.74 o 
  -3   4   9     2297.21     2425.46     48.75 o 
  -2   4   9       15.08        8.86      4.74 o 
  -1   4   9       32.37       16.71      3.60 o 
   0   4   9       48.60       44.09      3.70 o 
   1   4   9      289.67      268.34      6.27 o 
   2   4   9     1314.20     1437.54     19.09 o 
   3   4   9     2093.72     2050.61     25.23 o 
   4   4   9      214.25      222.62      3.50 o 
   5   4   9      233.74      244.40      8.37 o 
   6   4   9      153.82      159.29      7.45 o 
   7   4   9     1498.36     1554.40     29.35 o 
   8   4   9       17.26       17.76      3.74 o 
   9   4   9        1.35       -0.29      3.44 o 
  10   4   9       58.65       58.84      4.60 o 
  11   4   9       41.27       43.22      4.90 o 
  12   4   9       48.71       57.49      4.99 o 
  13   4   9      102.67      102.57      5.65 o 
 -15   5   9        3.20        7.40      2.77 o 
 -14   5   9        3.25        5.27      2.84 o 
 -13   5   9        4.09        2.21      3.06 o 
 -12   5   9      145.98      152.11      6.21 o 
 -11   5   9       38.97       28.85      4.51 o 
 -10   5   9      380.14      368.88      9.48 o 
  -9   5   9      226.92      232.88      6.81 o 
  -8   5   9      322.80      293.17      7.17 o 
  -7   5   9      852.92      887.69     12.58 o 
  -6   5   9      863.99      863.95     12.89 o 
  -5   5   9      181.03      164.74      3.41 o 
  -4   5   9       28.91       28.59      6.62 o 
  -3   5   9      133.90      112.65      6.05 o 
  -2   5   9      333.85      316.63      8.71 o 
  -1   5   9      564.55      555.95     11.47 o 
   0   5   9       56.40       46.14      4.14 o 
   1   5   9     1339.05     1440.46     21.39 o 
   2   5   9       22.84       21.94      1.24 o 
   3   5   9      381.48      389.30      5.70 o 
   4   5   9       88.41       96.48      2.54 o 
   5   5   9     1452.27     1434.60     17.58 o 
   6   5   9      179.25      192.28      5.88 o 
   7   5   9        8.36        1.95      2.75 o 
   8   5   9       44.66       41.20      3.93 o 
   9   5   9       72.50       84.75      4.97 o 
  10   5   9      261.59      260.57      9.25 o 
  11   5   9       75.69       74.73      6.64 o 
  12   5   9       57.78       73.63      6.37 o 
  13   5   9       24.05       22.09      6.85 o 
 -14   6   9       11.60       12.96      4.09 o 
 -13   6   9       12.95       10.28      3.68 o 
 -12   6   9       74.77       76.58      5.20 o 
 -11   6   9       71.85       67.14      5.12 o 
 -10   6   9      341.79      341.73      8.34 o 
  -9   6   9      737.83      745.09     16.60 o 
  -8   6   9     1065.03     1045.00     18.39 o 
  -7   6   9       61.66       50.46      7.43 o 
  -6   6   9      139.94      125.43      9.21 o 
  -5   6   9     1114.78     1046.26     22.70 o 
  -4   6   9     1228.09     1160.90     23.87 o 
  -3   6   9       58.81       53.92      6.28 o 
  -2   6   9        3.51        2.92      3.61 o 
  -1   6   9      219.37      228.73      7.97 o 
   0   6   9     1031.58     1016.40     18.61 o 
   1   6   9     1157.93     1192.00     19.07 o 
   2   6   9      467.92      476.95      5.77 o 
   3   6   9      431.33      436.53      7.62 o 
   4   6   9     1954.97     2141.23     29.02 o 
   5   6   9      444.14      470.99      7.11 o 
   6   6   9      832.13      750.96      6.86 o 
   7   6   9       72.86       77.40      4.69 o 
   8   6   9       52.88       53.79      4.09 o 
   9   6   9        5.16       -2.31      4.29 o 
  10   6   9       49.83       42.94      5.47 o 
  11   6   9        6.46        4.79      3.53 o 
  12   6   9       39.89       34.40      4.74 o 
 -13   7   9      183.20      183.36      9.02 o 
 -12   7   9       79.64       72.05      6.93 o 
 -11   7   9        6.85        3.04      4.57 o 
 -10   7   9       76.52       81.74      6.49 o 
  -9   7   9       64.03       61.19      6.46 o 
  -8   7   9       16.62       11.61      4.67 o 
  -7   7   9     1336.18     1380.30     30.10 o 
  -6   7   9      142.25      132.77      7.78 o 
  -5   7   9       11.02        9.63      4.43 o 
  -4   7   9     1034.42     1036.50     24.68 o 
  -3   7   9       22.75       25.64      4.63 o 
  -2   7   9        5.97        4.34      3.28 o 
  -1   7   9       41.11       65.54      4.49 o 
   0   7   9       64.65       76.05      5.28 o 
   1   7   9       60.59       80.39      4.10 o 
   2   7   9     1903.35     1832.23     21.80 o 
   3   7   9       46.79       34.10      1.76 o 
   4   7   9      587.36      613.74      7.18 o 
   5   7   9     1034.03     1014.69     13.26 o 
   6   7   9        9.77        9.17      1.10 o 
   7   7   9      211.21      186.62      5.77 o 
   8   7   9      148.83      159.58      6.54 o 
   9   7   9       81.81       89.61      5.12 o 
  10   7   9      138.76      150.51      8.01 o 
  11   7   9        4.54       12.47      5.77 o 
 -12   8   9      105.75      108.31      7.81 o 
 -11   8   9      127.08      128.44      8.27 o 
 -10   8   9       18.52       11.52      4.88 o 
  -9   8   9       15.58       17.21      4.94 o 
  -8   8   9      945.05      943.95     26.43 o 
  -7   8   9        0.89       -3.72      6.33 o 
  -6   8   9      585.69      567.72     13.24 o 
  -5   8   9     2592.05     2618.13     51.19 o 
  -4   8   9       20.94       22.64      4.24 o 
  -3   8   9        4.66        5.93      3.60 o 
  -2   8   9     1609.72     1525.31     30.98 o 
  -1   8   9       13.40        5.79      3.63 o 
   0   8   9      235.66      227.51      9.93 o 
   1   8   9      580.04      559.21     11.47 o 
   2   8   9        2.31       -1.29      2.52 o 
   3   8   9       67.82       61.28      2.46 o 
   4   8   9       16.92       19.82      1.75 o 
   5   8   9      147.67      141.45      3.97 o 
   6   8   9      223.44      202.79      3.94 o 
   7   8   9       42.56       49.89      3.41 o 
   8   8   9       38.15       39.14      3.78 o 
   9   8   9        5.15        5.10      3.19 o 
  10   8   9       19.63       12.64      3.82 o 
 -11   9   9       42.42       38.09      4.25 o 
 -10   9   9      290.62      286.55      8.71 o 
  -9   9   9      437.50      447.58     11.31 o 
  -8   9   9       37.52       46.12      4.83 o 
  -7   9   9      509.34      522.74     14.20 o 
  -6   9   9      183.19      183.47      8.43 o 
  -5   9   9      226.56      229.00     10.21 o 
  -4   9   9        0.80        6.42      4.05 o 
  -3   9   9      177.29      168.77      7.33 o 
  -2   9   9      179.84      187.92     10.18 o 
  -1   9   9      441.02      419.55     10.26 o 
   0   9   9     1143.79     1129.75     23.44 o 
   1   9   9        8.87        8.43      3.06 o 
   2   9   9       27.35       19.97      3.39 o 
   3   9   9       55.80       52.60      1.97 o 
   4   9   9        0.00       -1.20      1.20 o 
   5   9   9      341.41      298.09      6.52 o 
   6   9   9       52.05       36.42      3.95 o 
   7   9   9       45.05       49.66      4.86 o 
   8   9   9      198.11      196.46      6.42 o 
   9   9   9      100.76      107.87      5.38 o 
  -9  10   9      126.83      126.57      6.64 o 
  -8  10   9      258.77      246.44     10.57 o 
  -7  10   9      496.95      475.98     13.84 o 
  -6  10   9        9.27       12.83      4.23 o 
  -5  10   9        0.47       -1.98      4.69 o 
  -4  10   9       77.68       83.20      6.11 o 
  -3  10   9       28.37       33.47      4.89 o 
  -2  10   9       35.14       43.89      6.14 o 
  -1  10   9      295.86      288.27      9.04 o 
   0  10   9       66.57       65.56      6.24 o 
   1  10   9       15.22       22.05      3.62 o 
   2  10   9        5.95        7.32      3.29 o 
   3  10   9      195.73      203.09     12.28 o 
   4  10   9      233.04      264.06      8.10 o 
   5  10   9        0.63       -3.00      5.44 o 
   6  10   9       22.70       23.48     11.37 o 
   7  10   9       36.60       34.40     12.55 o 
  -7  11   9      309.88      330.30     11.99 o 
  -6  11   9       13.72       22.48      4.82 o 
  -5  11   9        0.03       -3.28      4.66 o 
  -4  11   9        7.53        1.04      4.48 o 
  -3  11   9      132.03      136.34      8.07 o 
  -2  11   9       45.15       47.82      5.02 o 
  -1  11   9        1.66        7.81      3.77 o 
   0  11   9       55.95       52.90      6.05 o 
   1  11   9       14.99       11.84      3.61 o 
   2  11   9      331.62      369.49     16.38 o 
   3  11   9      446.67      442.31     15.68 o 
   4  11   9       23.66       19.61      4.83 o 
   5  11   9      111.55      120.30     17.69 o 
 -16   0  10      446.71      498.73     13.12 o 
 -14   0  10      256.16      252.83     12.02 o 
 -12   0  10      129.09      162.34      7.62 o 
 -10   0  10     1173.47     1185.18     27.39 o 
  -8   0  10      987.10      953.55     30.37 o 
  -6   0  10     6608.27     6722.17    197.93 o 
  -4   0  10     8031.94     8369.75    270.05 o 
  -2   0  10     4470.97     4855.84    119.38 o 
   0   0  10      309.53      287.22      7.71 o 
   2   0  10     3905.63     4149.18     75.89 o 
   4   0  10     4549.22     4295.00     96.36 o 
   6   0  10      274.72      284.46      4.67 o 
   8   0  10      131.71      110.10      2.98 o 
  10   0  10      379.99      374.52      4.76 o 
  12   0  10      512.09      489.22     18.15 o 
  14   0  10       56.26       46.53      8.05 o 
 -16   1  10       21.79       19.27      3.68 o 
 -15   1  10      177.24      192.84      5.88 o 
 -14   1  10       51.17       49.41      4.26 o 
 -13   1  10        1.70        3.28      3.19 o 
 -12   1  10       18.72       21.31      3.44 o 
 -11   1  10        0.09        1.01      2.88 o 
 -10   1  10      635.59      589.66     11.08 o 
  -9   1  10      499.86      482.86      9.82 o 
  -8   1  10     1054.77     1087.56     19.89 o 
  -7   1  10       35.89       22.54      5.12 o 
  -6   1  10       73.85       90.51      4.99 o 
  -5   1  10       89.14      112.38      5.44 o 
  -4   1  10       29.97       12.20      4.41 o 
  -3   1  10      799.88      874.68     15.00 o 
  -2   1  10      810.52      966.16     16.66 o 
  -1   1  10     2492.11     2463.29     37.20 o 
   0   1  10     1822.85     1991.40     27.70 o 
   1   1  10        0.32        7.83      1.61 o 
   2   1  10     2765.17     3182.99     46.23 o 
   3   1  10       59.30       42.72      1.74 o 
   4   1  10      497.60      475.77      5.41 o 
   5   1  10      730.08      794.51      7.51 o 
   6   1  10      412.86      418.85      3.77 o 
   7   1  10        3.81        2.62      2.16 o 
   8   1  10      339.39      324.28      5.97 o 
   9   1  10      519.63      511.35      6.87 o 
  10   1  10      554.43      585.20      9.20 o 
  11   1  10      512.67      531.34      7.98 o 
  12   1  10       61.34       63.44      8.86 o 
  13   1  10       71.70       40.29      6.79 o 
  14   1  10       63.83       39.70      6.46 o 
 -16   2  10      413.27      436.23      9.12 o 
 -15   2  10      439.91      471.07     13.02 o 
 -14   2  10       35.90       35.30      3.58 o 
 -13   2  10       32.35       26.09      3.44 o 
 -12   2  10      134.53      124.88      5.02 o 
 -11   2  10       11.16       11.58      3.33 o 
 -10   2  10      193.26      192.73      6.72 o 
  -9   2  10      220.30      225.52      7.13 o 
  -8   2  10      147.67      121.55      4.65 o 
  -7   2  10      885.89      806.16     12.15 o 
  -6   2  10       17.98        3.99      2.48 o 
  -5   2  10     2943.01     2804.54     48.85 o 
  -4   2  10     4712.81     4834.07     90.56 o 
  -3   2  10      211.08      243.57      6.81 o 
  -2   2  10       88.74      111.22      5.12 o 
  -1   2  10     2695.18     3074.86     48.85 o 
   0   2  10      401.97      475.17      6.24 o 
   1   2  10      159.96      168.22      3.07 o 
   2   2  10        1.13        3.69      1.77 o 
   3   2  10       84.09      102.42      1.97 o 
   4   2  10     1484.59     1549.04     14.84 o 
   5   2  10      550.39      573.54      5.32 o 
   6   2  10        1.32        2.74      1.70 o 
   7   2  10      636.29      607.06      8.91 o 
   8   2  10      475.94      463.27      9.54 o 
   9   2  10      881.91      937.91     13.00 o 
  10   2  10      180.33      160.89      4.28 o 
  11   2  10       11.40        9.40      2.50 o 
  12   2  10        7.92        9.09      1.52 o 
  13   2  10      143.10      151.26     10.60 o 
  14   2  10       24.52       25.27      8.32 o 
 -16   3  10       29.93       19.01      3.41 o 
 -15   3  10       15.47       15.36      3.48 o 
 -14   3  10      795.23      815.53     14.62 o 
 -13   3  10      291.23      275.93      7.45 o 
 -12   3  10       49.82       40.82      3.84 o 
 -11   3  10       87.63       98.46      4.45 o 
 -10   3  10      784.33      809.86     14.50 o 
  -9   3  10      409.63      419.21      9.89 o 
  -8   3  10      592.72      564.33     14.16 o 
  -7   3  10       65.52       74.87      3.57 o 
  -6   3  10      225.16      216.25      6.01 o 
  -5   3  10       92.92       87.02      2.85 o 
  -4   3  10     1200.46     1293.95     15.74 o 
  -3   3  10     2760.47     2898.83     48.85 o 
  -2   3  10       24.10       12.00      2.90 o 
  -1   3  10      724.76      807.89      9.62 o 
   0   3  10       12.46       12.65      1.77 o 
   1   3  10      743.73      716.06      9.10 o 
   2   3  10       61.08       68.70      2.03 o 
   3   3  10     2793.05     2775.76     35.50 o 
   4   3  10        6.81        7.48      0.87 o 
   5   3  10        1.59        1.84      2.08 o 
   6   3  10     1465.94     1431.53     17.69 o 
   7   3  10       26.22       26.68      2.64 o 
   8   3  10      173.21      161.10      4.92 o 
   9   3  10      373.14      339.15     12.04 o 
  10   3  10      320.57      303.90      9.54 o 
  11   3  10       14.61       15.80      2.45 o 
  12   3  10       75.67       87.96      3.53 o 
  13   3  10       32.41       29.68      7.91 o 
 -15   4  10      198.17      216.98      6.41 o 
 -14   4  10      143.59      146.21      5.13 o 
 -13   4  10      647.13      687.07     12.38 o 
 -12   4  10        1.31        2.79      2.67 o 
 -11   4  10       30.75       40.01      4.09 o 
 -10   4  10      177.93      161.34      5.07 o 
  -9   4  10      848.10      768.21     12.87 o 
  -8   4  10      796.63      741.26     12.98 o 
  -7   4  10     1308.72     1318.50     21.14 o 
  -6   4  10       11.91       11.09      2.09 o 
  -5   4  10      548.58      530.45      7.30 o 
  -4   4  10      960.08      974.25     12.74 o 
  -3   4  10      378.04      318.95      3.29 o 
  -2   4  10     2360.82     2425.76     46.53 o 
  -1   4  10     1007.38     1081.11     21.21 o 
   0   4  10       62.94       74.63      5.50 o 
   1   4  10      830.97      827.88     14.19 o 
   2   4  10      151.83      142.81      3.95 o 
   3   4  10       84.03      111.65      2.95 o 
   4   4  10       10.22       13.86      1.24 o 
   5   4  10     1375.06     1332.65     14.30 o 
   6   4  10        9.71        6.46      3.47 o 
   7   4  10      534.64      548.75     11.17 o 
   8   4  10       19.22       19.44      3.43 o 
   9   4  10       77.82       69.65      4.61 o 
  10   4  10        9.10        7.78      4.03 o 
  11   4  10      162.92      157.25      7.58 o 
  12   4  10       61.33       68.62      4.87 o 
  13   4  10       33.38       17.27      2.83 o 
 -15   5  10        2.22        6.33      2.72 o 
 -14   5  10      100.96      118.40      6.52 o 
 -13   5  10        9.97        6.76      3.56 o 
 -12   5  10       51.46       39.88      3.94 o 
 -11   5  10       16.10       15.82      3.13 o 
 -10   5  10      373.85      357.18      7.99 o 
  -9   5  10      276.75      302.31      7.59 o 
  -8   5  10       64.59       72.31      5.04 o 
  -7   5  10      175.00      176.91      6.54 o 
  -6   5  10        0.06        0.02      2.25 o 
  -5   5  10      287.63      274.90      4.27 o 
  -4   5  10       18.75       22.76      5.06 o 
  -3   5  10      278.83      251.60      9.15 o 
  -2   5  10      252.90      294.17      8.42 o 
  -1   5  10      628.09      611.99     14.05 o 
   0   5  10      269.12      239.35      7.24 o 
   1   5  10      728.90      744.97     13.14 o 
   2   5  10       48.20       50.74      3.89 o 
   3   5  10        9.11       12.73      1.45 o 
   4   5  10      187.95      208.16      3.11 o 
   5   5  10     1099.58     1104.27     13.04 o 
   6   5  10      255.17      243.00      6.46 o 
   7   5  10       58.05       50.19      4.98 o 
   8   5  10        8.14       10.82      4.03 o 
   9   5  10        1.49        4.19      3.84 o 
  10   5  10      135.13      145.15      6.49 o 
  11   5  10       81.21       86.56      5.33 o 
  12   5  10       93.46       98.32      5.81 o 
 -14   6  10       21.38       20.82      4.02 o 
 -13   6  10        0.37       -0.37      3.09 o 
 -12   6  10       22.81       24.79      4.40 o 
 -11   6  10      438.00      461.63     10.90 o 
 -10   6  10      126.23      137.47      5.45 o 
  -9   6  10        0.09       -1.51      3.76 o 
  -8   6  10     2445.25     2537.79     42.63 o 
  -7   6  10      499.17      486.57     14.27 o 
  -6   6  10      369.73      355.26     11.50 o 
  -5   6  10      905.99      914.90     22.43 o 
  -4   6  10      196.89      162.60      7.76 o 
  -3   6  10      238.37      218.54      9.79 o 
  -2   6  10        7.86        9.44      4.34 o 
  -1   6  10      517.92      508.54     11.26 o 
   0   6  10       41.28       38.37      4.61 o 
   1   6  10      755.37      726.74     11.59 o 
   2   6  10       64.09       83.50      3.64 o 
   3   6  10      419.53      442.94      7.06 o 
   4   6  10       40.76       43.48      2.26 o 
   5   6  10      254.55      265.70      4.79 o 
   6   6  10      387.40      363.16      9.96 o 
   7   6  10      429.09      438.40      9.34 o 
   8   6  10       54.46       53.20      4.05 o 
   9   6  10       10.28        7.96      3.33 o 
  10   6  10       10.29       16.46      4.61 o 
  11   6  10        2.42        3.68      4.27 o 
  12   6  10       20.91       26.72      4.44 o 
 -13   7  10        2.36       13.12      5.88 o 
 -12   7  10      563.41      570.99     17.28 o 
 -11   7  10       12.51       11.29      5.03 o 
 -10   7  10       20.45       19.35      5.11 o 
  -9   7  10       44.87       41.35      5.76 o 
  -8   7  10      729.26      739.90     18.88 o 
  -7   7  10      235.50      230.15     10.86 o 
  -6   7  10     1334.66     1357.05     29.98 o 
  -5   7  10        7.64       18.45      6.03 o 
  -4   7  10       31.33       24.47      5.02 o 
  -3   7  10      101.83      103.61      7.34 o 
  -2   7  10      703.97      669.36     13.14 o 
  -1   7  10       68.02       68.36      4.89 o 
   0   7  10     1094.78     1068.47     17.47 o 
   1   7  10       72.44       66.10      4.09 o 
   2   7  10      322.28      333.16      7.14 o 
   3   7  10      697.82      677.15      7.87 o 
   4   7  10      631.80      680.80      8.92 o 
   5   7  10       23.62       26.02      2.07 o 
   6   7  10       82.86       72.39      1.43 o 
   7   7  10        1.53       -0.72      2.64 o 
   8   7  10      241.14      245.23      7.17 o 
   9   7  10       62.31       70.81      4.58 o 
  10   7  10        0.19       -2.33      3.17 o 
  11   7  10       52.41       48.23      6.92 o 
 -12   8  10       15.05       10.09      5.04 o 
 -11   8  10      142.34      145.68      8.31 o 
 -10   8  10       24.36       26.20      6.95 o 
  -9   8  10       35.01       39.25      7.33 o 
  -8   8  10        0.11        0.68      5.47 o 
  -7   8  10      460.74      453.89     13.97 o 
  -6   8  10     1146.64     1137.79     25.81 o 
  -5   8  10       53.88       48.23      5.17 o 
  -4   8  10      294.01      283.79     10.70 o 
  -3   8  10      986.11      964.43     19.61 o 
  -2   8  10      639.83      622.88     13.22 o 
  -1   8  10      179.80      156.90      8.87 o 
   0   8  10       25.39       30.26      3.73 o 
   1   8  10      175.01      174.27      6.54 o 
   2   8  10        2.17        1.01      2.31 o 
   3   8  10       36.55       31.72      1.46 o 
   4   8  10       62.15       53.72      1.82 o 
   5   8  10        5.22        3.25      1.61 o 
   6   8  10      155.53      152.85      2.15 o 
   7   8  10        4.39       12.84      2.68 o 
   8   8  10       13.76       13.38      3.24 o 
   9   8  10        0.68        1.52      2.78 o 
  10   8  10       68.45       66.22      5.06 o 
 -11   9  10        0.10       -0.75      3.28 o 
 -10   9  10      137.08      145.76      6.83 o 
  -9   9  10      391.34      393.62     11.40 o 
  -8   9  10       81.04       86.27      5.93 o 
  -7   9  10        0.04       -4.38      4.38 o 
  -6   9  10        0.84        4.17      4.25 o 
  -5   9  10      150.56      134.92      7.12 o 
  -4   9  10       25.43       28.91      4.95 o 
  -3   9  10      263.34      309.48     11.00 o 
  -2   9  10       42.94       40.41      4.43 o 
  -1   9  10      388.53      386.23     11.95 o 
   0   9  10       66.37       84.35      4.99 o 
   1   9  10       28.37       30.32      3.93 o 
   2   9  10       42.49       34.78      3.66 o 
   3   9  10      369.80      357.08      7.35 o 
   4   9  10        0.04       -2.73      2.73 o 
   5   9  10       80.23       76.99      8.56 o 
   6   9  10        0.05       -2.16      7.01 o 
   7   9  10      862.57      880.40     41.10 o 
   8   9  10        7.49       -5.18      9.25 o 
  -9  10  10       72.45       82.08      5.99 o 
  -8  10  10       48.89       68.79      5.81 o 
  -7  10  10       11.28        8.45      4.19 o 
  -6  10  10      203.99      184.51     12.99 o 
  -5  10  10       99.67       93.22      6.18 o 
  -4  10  10      398.85      376.53     11.66 o 
  -3  10  10      110.76      104.76      7.44 o 
  -2  10  10      200.04      194.93      7.43 o 
  -1  10  10      145.33      137.96      8.02 o 
   0  10  10      141.36      130.68      5.69 o 
   1  10  10       77.18       88.39      5.02 o 
   2  10  10      140.08      135.60      5.40 o 
   3  10  10       82.67      102.17      7.67 o 
   4  10  10        3.71        8.28      3.08 o 
   5  10  10       88.94      105.12     15.26 o 
   6  10  10      138.24      147.01     17.74 o 
  -6  11  10       81.42      104.47      9.76 o 
  -5  11  10      150.64      169.14      8.04 o 
  -4  11  10        2.51        0.18      3.75 o 
  -3  11  10       85.67      100.45      7.05 o 
  -2  11  10       13.77        9.21      4.26 o 
  -1  11  10       37.86       33.22      5.84 o 
   0  11  10        3.45        3.46      3.39 o 
   1  11  10       33.49       25.67      3.88 o 
   2  11  10        0.02        5.44      4.79 o 
   3  11  10      174.89      167.00     10.14 o 
   4  11  10        2.50        4.21      3.54 o 
 -16   0  11      391.08      385.70     13.09 o 
 -14   0  11       19.25       15.08      4.39 o 
 -12   0  11       67.33       75.96      6.72 o 
 -10   0  11       43.37       28.55      4.76 o 
  -8   0  11      431.94      432.12     17.38 o 
  -6   0  11     5167.38     5315.95    147.66 o 
  -4   0  11     2276.25     2320.34     51.82 o 
  -2   0  11      983.13      993.58     20.78 o 
   0   0  11     5112.69     5201.82    133.78 o 
   2   0  11     2864.55     3229.77     57.96 o 
   4   0  11    10064.74    10393.39    345.74 o 
   6   0  11     3052.12     3060.75     50.40 o 
   8   0  11      514.94      497.56      6.38 o 
  10   0  11      393.50      350.80      5.08 o 
  12   0  11      499.33      607.30     46.51 o 
 -16   1  11        2.85        2.24      3.33 o 
 -15   1  11       27.64       29.78      3.49 o 
 -14   1  11        0.51       -2.91      2.91 o 
 -13   1  11       12.22       19.09      3.50 o 
 -12   1  11       96.57       95.84      5.30 o 
 -11   1  11      270.91      277.05      8.36 o 
 -10   1  11       41.79       50.06      4.69 o 
  -9   1  11      555.30      581.88     16.96 o 
  -8   1  11       83.30      111.31      8.00 o 
  -7   1  11       34.52       39.94      5.56 o 
  -6   1  11      150.64      158.96      6.99 o 
  -5   1  11      652.66      682.68     13.71 o 
  -4   1  11      121.09      138.30      5.45 o 
  -3   1  11     2917.02     3017.49     56.68 o 
  -2   1  11      372.13      378.66      7.31 o 
  -1   1  11     2062.91     2060.22     30.49 o 
   0   1  11        0.14        2.25      1.86 o 
   1   1  11     1315.55     1277.47     14.97 o 
   2   1  11     1461.79     1582.47     19.78 o 
   3   1  11     1736.23     1930.30     23.06 o 
   4   1  11       79.32       96.49      3.38 o 
   5   1  11      210.48      200.29      3.54 o 
   6   1  11       45.56       49.02      1.38 o 
   7   1  11      535.48      547.16      5.28 o 
   8   1  11      309.42      328.14      5.57 o 
   9   1  11     1180.71     1177.86     14.74 o 
  10   1  11       14.92       12.20      1.69 o 
  11   1  11      165.42      144.47      2.64 o 
  12   1  11        0.01        2.84      4.93 o 
  13   1  11      264.03      292.72     16.76 o 
 -16   2  11      283.57      305.18      7.44 o 
 -15   2  11      168.99      183.86      6.40 o 
 -14   2  11      137.95      131.92      5.94 o 
 -13   2  11        5.51        4.97      2.78 o 
 -12   2  11       58.66       42.43      3.56 o 
 -11   2  11        0.94        0.23      2.81 o 
 -10   2  11      566.63      549.35     12.40 o 
  -9   2  11      187.62      206.52      6.53 o 
  -8   2  11      797.16      756.50     12.38 o 
  -7   2  11      234.91      229.97      6.72 o 
  -6   2  11      412.02      378.11     11.57 o 
  -5   2  11     2930.77     2920.34     49.40 o 
  -4   2  11      206.30      154.21      8.55 o 
  -3   2  11       54.70       79.08      4.52 o 
  -2   2  11     5883.10     6180.42    119.15 o 
  -1   2  11      128.53      142.16      4.33 o 
   0   2  11      288.74      243.81      4.21 o 
   1   2  11       78.72       75.46      2.78 o 
   2   2  11     1344.44     1355.79     16.50 o 
   3   2  11        5.80        8.42      2.12 o 
   4   2  11       78.84       82.83      2.43 o 
   5   2  11        2.09        2.64      1.05 o 
   6   2  11        0.93       -1.21      1.82 o 
   7   2  11       44.81       56.99      2.81 o 
   8   2  11      623.78      628.44      9.09 o 
   9   2  11      457.08      473.30      7.47 o 
  10   2  11      213.90      242.14      6.07 o 
  11   2  11       25.36       17.86      1.76 o 
  12   2  11        6.42        5.51      4.31 o 
  13   2  11      110.50      118.08      9.76 o 
 -15   3  11      140.43      147.49      6.11 o 
 -14   3  11       46.74       46.91      4.84 o 
 -13   3  11        0.01       -2.67      3.34 o 
 -12   3  11       71.39       66.22      4.82 o 
 -11   3  11      132.17      154.77      6.04 o 
 -10   3  11      503.27      515.62     11.76 o 
  -9   3  11     1531.94     1480.74     25.30 o 
  -8   3  11       90.41       72.98      4.24 o 
  -7   3  11      267.56      270.45      7.34 o 
  -6   3  11      538.62      550.19      8.45 o 
  -5   3  11      241.10      239.75      4.44 o 
  -4   3  11      195.00      214.68      6.49 o 
  -3   3  11      109.72      109.97      5.73 o 
  -2   3  11     3731.88     4014.55     83.37 o 
  -1   3  11       47.81       62.06      2.41 o 
   0   3  11     1459.56     1557.32     20.74 o 
   1   3  11      560.25      579.15      7.84 o 
   2   3  11      213.01      214.00      3.69 o 
   3   3  11      819.41      869.63      9.26 o 
   4   3  11      674.46      637.84      6.49 o 
   5   3  11        0.01        0.43      0.88 o 
   6   3  11        9.03        5.96      1.89 o 
   7   3  11       22.19       29.99      2.75 o 
   8   3  11      823.30      809.56     11.52 o 
   9   3  11      178.90      186.39      5.50 o 
  10   3  11       67.70       72.51      4.40 o 
  11   3  11       39.99       45.48      3.11 o 
  12   3  11       40.22       41.25      2.71 o 
  13   3  11      248.73      265.07     12.78 o 
 -15   4  11       47.12       40.40      4.49 o 
 -14   4  11       60.10       62.51      4.14 o 
 -13   4  11      375.57      370.79      9.37 o 
 -12   4  11       44.43       43.59      4.19 o 
 -11   4  11      205.85      214.95      5.92 o 
 -10   4  11      224.00      219.47      6.23 o 
  -9   4  11      127.39      116.05      5.42 o 
  -8   4  11     3120.11     3163.42     54.36 o 
  -7   4  11      528.62      498.61      9.38 o 
  -6   4  11       93.90       98.20      3.17 o 
  -5   4  11      131.73      107.14      3.78 o 
  -4   4  11     2118.50     2200.17     30.32 o 
  -3   4  11      355.28      356.29      8.98 o 
  -2   4  11      207.74      238.43     10.69 o 
  -1   4  11      135.13      144.51      5.85 o 
   0   4  11      966.20     1021.20     16.91 o 
   1   4  11       69.70       71.95      4.82 o 
   2   4  11      612.72      593.09     10.10 o 
   3   4  11        0.49        1.69      1.17 o 
   4   4  11     1368.19     1395.12     15.48 o 
   5   4  11      887.97      894.15      7.93 o 
   6   4  11       24.68       23.64      3.13 o 
   7   4  11       54.65       53.12      3.46 o 
   8   4  11      193.60      230.52      6.05 o 
   9   4  11      321.85      325.51      6.72 o 
  10   4  11       14.06       22.35      2.69 o 
  11   4  11      101.76       97.87      3.93 o 
  12   4  11       33.60       32.64      3.14 o 
  13   4  11       15.84       20.33      4.29 o 
 -14   5  11      273.76      290.72      9.73 o 
 -13   5  11      394.07      414.32      8.90 o 
 -12   5  11      268.20      253.91      6.60 o 
 -11   5  11        0.93       -2.48      2.48 o 
 -10   5  11      107.58       97.93      4.01 o 
  -9   5  11       31.92       36.44      3.62 o 
  -8   5  11      681.73      682.87     11.71 o 
  -7   5  11      164.40      161.97      5.62 o 
  -6   5  11        5.44        3.32      1.59 o 
  -5   5  11      131.87      124.55      3.47 o 
  -4   5  11     1051.20     1016.18     23.05 o 
  -3   5  11      102.72       98.17      8.16 o 
  -2   5  11       49.98       57.18      6.12 o 
  -1   5  11      505.57      494.26     11.68 o 
   0   5  11      378.15      385.26     11.64 o 
   1   5  11        5.59        4.82      2.35 o 
   2   5  11       34.32       42.20      2.68 o 
   3   5  11        0.17       -2.03      2.03 o 
   4   5  11       17.27       27.92      2.60 o 
   5   5  11       17.21       14.14      0.89 o 
   6   5  11        1.39        3.10      2.36 o 
   7   5  11        9.13        2.61      3.12 o 
   8   5  11       50.68       49.79      5.07 o 
   9   5  11       85.04       77.44      5.71 o 
  10   5  11        0.31        1.58      2.93 o 
  11   5  11       41.64       32.61      3.64 o 
  12   5  11      233.03      266.73      7.01 o 
 -14   6  11       10.53       15.78      3.65 o 
 -13   6  11       18.84       22.75      3.96 o 
 -12   6  11       63.96       71.06      4.93 o 
 -11   6  11       59.08       69.68      4.64 o 
 -10   6  11      221.29      229.53      6.70 o 
  -9   6  11      186.10      186.83      5.27 o 
  -8   6  11      204.98      214.96      5.36 o 
  -7   6  11     1233.12     1243.30     33.59 o 
  -6   6  11      175.83      181.65      9.07 o 
  -5   6  11      422.90      431.24     14.47 o 
  -4   6  11      101.49      102.68      9.52 o 
  -3   6  11      468.36      453.35     11.92 o 
  -2   6  11       86.83       96.26      5.78 o 
  -1   6  11      258.83      242.69     10.42 o 
   0   6  11     1128.37     1201.04     20.49 o 
   1   6  11       34.36       42.71      3.90 o 
   2   6  11     2947.55     2995.12     53.71 o 
   3   6  11       51.78       43.61      2.57 o 
   4   6  11        7.90       12.28      1.32 o 
   5   6  11     1357.90     1366.17     20.45 o 
   6   6  11      573.30      566.47     10.95 o 
   7   6  11       11.44        8.36      2.55 o 
   8   6  11        0.81        0.26      2.74 o 
   9   6  11        0.54       -2.28      3.06 o 
  10   6  11       29.36       44.25      4.36 o 
  11   6  11      167.46      149.71      6.46 o 
 -13   7  11      179.49      195.11      9.96 o 
 -12   7  11        1.26       10.14      5.53 o 
 -11   7  11       91.77      101.57      8.00 o 
 -10   7  11       76.00       66.35      7.10 o 
  -9   7  11        1.26       -1.68      4.72 o 
  -8   7  11     1148.42     1097.56     28.34 o 
  -7   7  11       58.63       59.47      9.56 o 
  -6   7  11       87.59       72.80      9.70 o 
  -5   7  11        0.03       -4.52      4.82 o 
  -4   7  11      603.26      636.67     17.42 o 
  -3   7  11        2.60       -1.21      5.00 o 
  -2   7  11        2.89        5.34      4.23 o 
  -1   7  11        8.88       13.21      3.68 o 
   0   7  11      285.07      323.77      8.65 o 
   1   7  11       38.12       28.56      3.37 o 
   2   7  11        2.26        3.66      2.51 o 
   3   7  11      321.59      285.13      7.00 o 
   4   7  11      194.36      198.64      2.78 o 
   5   7  11       35.15       34.76      1.98 o 
   6   7  11        1.89        2.33      0.88 o 
   7   7  11        0.51        2.15      2.38 o 
   8   7  11       66.13       83.03      4.48 o 
   9   7  11        0.02       -2.33      2.83 o 
  10   7  11        6.99       10.14      3.43 o 
 -12   8  11       41.30       38.64      6.37 o 
 -11   8  11       21.01       26.02      5.96 o 
 -10   8  11       53.27       70.18      9.63 o 
  -9   8  11        6.10        3.81      5.74 o 
  -8   8  11       13.68       11.03      5.47 o 
  -7   8  11        7.16        7.15      5.84 o 
  -6   8  11       18.69        9.88      5.20 o 
  -5   8  11      108.94      104.95      8.52 o 
  -4   8  11       18.23       15.05      4.15 o 
  -3   8  11      758.53      777.25     15.83 o 
  -2   8  11       26.18       16.10      4.20 o 
  -1   8  11      502.63      456.55     10.27 o 
   0   8  11      380.49      362.19      9.05 o 
   1   8  11      402.20      389.79     11.50 o 
   2   8  11      179.87      160.98      5.93 o 
   3   8  11       22.89       27.07      2.52 o 
   4   8  11       20.46       17.03      1.09 o 
   5   8  11        7.11        5.05      1.24 o 
   6   8  11       53.25       74.33      4.55 o 
   7   8  11      189.55      165.91      5.55 o 
   8   8  11      333.20      346.75      8.06 o 
   9   8  11       47.70       42.87      4.05 o 
 -10   9  11        2.23        5.63      5.37 o 
  -9   9  11       51.57       63.52      5.90 o 
  -8   9  11        3.92        9.70      5.75 o 
  -7   9  11       94.61      104.49      6.92 o 
  -6   9  11       68.27       78.01      5.74 o 
  -5   9  11      348.39      358.04     11.23 o 
  -4   9  11       51.71       45.18      5.52 o 
  -3   9  11       67.72       75.72      6.06 o 
  -2   9  11        0.09       -2.98      3.72 o 
  -1   9  11      107.04      101.33      5.33 o 
   0   9  11        0.43        1.70      3.13 o 
   1   9  11        5.59        2.50      2.69 o 
   2   9  11       34.86       33.47      4.12 o 
   3   9  11      138.29      116.78      3.93 o 
   4   9  11       34.49       55.44      4.59 o 
   5   9  11       92.30       96.82      7.98 o 
   6   9  11       74.81       58.12      6.70 o 
   7   9  11        4.18        0.31      5.56 o 
   8   9  11       28.81       22.06     18.41 o 
  -8  10  11        3.73        2.57      4.52 o 
  -7  10  11       61.27       68.25      7.64 o 
  -6  10  11      312.90      313.46     10.42 o 
  -5  10  11      136.23      123.90      7.62 o 
  -4  10  11      119.69      121.55      7.45 o 
  -3  10  11       72.98       70.98      6.82 o 
  -2  10  11      151.10      143.44      7.72 o 
  -1  10  11        9.46       15.87      4.11 o 
   0  10  11      157.14      142.46      6.75 o 
   1  10  11        9.23       16.26      3.29 o 
   2  10  11       99.34      105.90      5.40 o 
   3  10  11      100.40      110.52      7.72 o 
   4  10  11       10.03       12.81      2.98 o 
   5  10  11       25.86       23.79      7.41 o 
   6  10  11       88.11       84.56      9.59 o 
  -5  11  11       41.49       45.02      6.10 o 
  -4  11  11      101.68      107.24      7.46 o 
  -3  11  11       41.47       49.18      6.75 o 
  -2  11  11        4.64       -1.19      4.33 o 
  -1  11  11        1.31        6.50      3.97 o 
   0  11  11        8.83       12.82      4.45 o 
   1  11  11       40.46       34.40      5.09 o 
   2  11  11       38.45       47.67      5.57 o 
   3  11  11       57.66       71.54      6.43 o 
 -16   0  12        2.96       -0.64      4.87 o 
 -14   0  12       93.34      115.64      7.68 o 
 -12   0  12      114.92      114.23      7.80 o 
 -10   0  12      168.25      133.52     10.74 o 
  -8   0  12       53.27       42.48      7.41 o 
  -6   0  12     2044.79     2106.23     58.90 o 
  -4   0  12      179.68      123.09      7.20 o 
  -2   0  12     2584.70     2413.44     57.88 o 
   0   0  12     4258.41     4403.22    102.99 o 
   2   0  12      868.80      894.20     13.69 o 
   4   0  12      322.41      356.89      7.48 o 
   6   0  12     2839.20     2811.19     44.47 o 
   8   0  12       30.23       30.20      1.26 o 
  10   0  12      593.13      660.80     28.32 o 
  12   0  12       38.46       61.65     20.06 o 
 -16   1  12        1.08       -1.14      4.12 o 
 -15   1  12       14.32       13.15      3.51 o 
 -14   1  12       26.49       19.95      3.55 o 
 -13   1  12       52.28       52.38      4.39 o 
 -12   1  12      178.32      170.88      5.83 o 
 -11   1  12      199.96      194.02      6.98 o 
 -10   1  12       24.11       28.02      3.74 o 
  -9   1  12      368.10      394.61     11.15 o 
  -8   1  12      103.24      103.93      6.04 o 
  -7   1  12      623.29      623.03     13.22 o 
  -6   1  12        6.42       11.13      3.71 o 
  -5   1  12       34.62       42.11      5.24 o 
  -4   1  12      895.00      902.67     17.48 o 
  -3   1  12       80.69       72.87      5.08 o 
  -2   1  12      145.17      161.32      5.49 o 
  -1   1  12        0.42        0.71      2.21 o 
   0   1  12      846.04      830.96     11.14 o 
   1   1  12     2759.50     2928.31     38.87 o 
   2   1  12      986.87      977.40     12.32 o 
   3   1  12      140.47      147.73      2.98 o 
   4   1  12       25.37       22.62      3.16 o 
   5   1  12      782.25      806.76      9.04 o 
   6   1  12       41.12       43.70      1.65 o 
   7   1  12       89.63       86.13      1.77 o 
   8   1  12      534.02      504.05      8.69 o 
   9   1  12        2.20        0.28      2.00 o 
  10   1  12      118.09      114.51      2.70 o 
  11   1  12      213.82      213.43     11.19 o 
  12   1  12       22.00       21.16      6.45 o 
  13   1  12       40.72       40.10      7.74 o 
 -15   2  12        3.93        1.15      3.26 o 
 -14   2  12      149.28      156.22      5.66 o 
 -13   2  12       92.13      107.86      5.73 o 
 -12   2  12       18.16       13.90      3.41 o 
 -11   2  12        4.14        2.83      3.12 o 
 -10   2  12      395.94      363.83      8.24 o 
  -9   2  12     1940.06     1929.64     35.33 o 
  -8   2  12      453.74      442.36      8.70 o 
  -7   2  12      280.49      248.51      9.38 o 
  -6   2  12      412.16      414.06      9.90 o 
  -5   2  12     1111.99     1110.06     20.90 o 
  -4   2  12      174.58      210.88      6.62 o 
  -3   2  12     3407.41     3732.89     67.18 o 
  -2   2  12     4854.77     5109.76     93.58 o 
  -1   2  12     1775.10     1940.36     29.47 o 
   0   2  12       14.70       13.19      1.71 o 
   1   2  12       81.19       70.27      2.78 o 
   2   2  12     1663.15     1706.37     20.85 o 
   3   2  12      228.66      241.43      3.66 o 
   4   2  12       21.32       21.64      1.55 o 
   5   2  12       27.75       31.51      2.16 o 
   6   2  12     1072.96     1124.58     15.28 o 
   7   2  12      158.06      151.74      3.84 o 
   8   2  12       97.22       78.72      3.12 o 
   9   2  12      603.68      579.53     10.35 o 
  10   2  12      468.83      466.71      6.54 o 
  11   2  12      327.39      305.84      4.75 o 
  12   2  12       15.83        6.42      4.38 o 
  13   2  12        2.66        8.38      5.97 o 
 -15   3  12      154.37      163.71      5.72 o 
 -14   3  12        1.17        1.43      3.41 o 
 -13   3  12       23.93       12.99      3.76 o 
 -12   3  12       88.96       82.84      5.14 o 
 -11   3  12      724.50      711.41     14.09 o 
 -10   3  12      123.54      128.43      5.45 o 
  -9   3  12       32.05       42.79      4.43 o 
  -8   3  12     1286.16     1275.74     22.52 o 
  -7   3  12      610.67      588.56     10.09 o 
  -6   3  12       28.21       26.80      3.45 o 
  -5   3  12      331.09      316.42      6.83 o 
  -4   3  12        0.33        5.17      3.74 o 
  -3   3  12      473.74      516.41     10.34 o 
  -2   3  12     3394.28     3601.85     64.12 o 
  -1   3  12      358.13      401.05      4.94 o 
   0   3  12      205.21      218.45      5.05 o 
   1   3  12      532.12      519.93      8.03 o 
   2   3  12     1282.23     1368.95     18.05 o 
   3   3  12      297.60      315.86      4.69 o 
   4   3  12      552.77      528.15      6.47 o 
   5   3  12        0.07        0.35      1.15 o 
   6   3  12       56.99       62.64      3.83 o 
   7   3  12       37.47       50.56      3.35 o 
   8   3  12        6.19        2.56      2.83 o 
   9   3  12       74.85       71.83      3.78 o 
  10   3  12      256.58      237.31      5.74 o 
  11   3  12        0.02       -2.30      2.30 o 
  12   3  12        5.58       10.02      3.00 o 
 -15   4  12      144.87      130.90      5.60 o 
 -14   4  12      770.20      798.78     14.94 o 
 -13   4  12       41.16       42.93      4.70 o 
 -12   4  12       88.73       84.45      4.54 o 
 -11   4  12      780.23      770.28     13.31 o 
 -10   4  12      161.86      153.90      6.03 o 
  -9   4  12      197.25      210.85      5.93 o 
  -8   4  12     1214.46     1199.44     20.25 o 
  -7   4  12     5587.37     5510.65    108.86 o 
  -6   4  12     2239.79     2244.80     35.17 o 
  -5   4  12       43.10       34.18      2.87 o 
  -4   4  12       47.20       58.95      2.51 o 
  -3   4  12     1121.19     1089.10     12.47 o 
  -2   4  12     2245.76     2318.93     43.89 o 
  -1   4  12      701.90      783.73     16.40 o 
   0   4  12     1119.60     1071.08     17.92 o 
   1   4  12      554.71      602.51      8.13 o 
   2   4  12      125.39      132.15      3.67 o 
   3   4  12      343.92      319.85      3.98 o 
   4   4  12      162.39      152.23      2.75 o 
   5   4  12      406.84      399.60      3.60 o 
   6   4  12       19.43       17.73      2.49 o 
   7   4  12       27.46       32.24      2.81 o 
   8   4  12       33.00       45.35      3.46 o 
   9   4  12      326.77      345.67      9.98 o 
  10   4  12        1.01        4.36      2.34 o 
  11   4  12       92.38       91.89      3.83 o 
  12   4  12        4.23        7.90      2.56 o 
 -14   5  12       13.12        9.31      3.27 o 
 -13   5  12       13.35       13.55      3.18 o 
 -12   5  12        1.34        0.62      2.50 o 
 -11   5  12       80.23       73.35      4.83 o 
 -10   5  12       43.47       32.75      4.31 o 
  -9   5  12        6.16        4.86      3.63 o 
  -8   5  12     1242.49     1261.81     20.02 o 
  -7   5  12     1480.33     1557.05     22.16 o 
  -6   5  12       18.94       22.00      2.79 o 
  -5   5  12       13.35        5.31      1.57 o 
  -4   5  12      268.07      280.60     14.33 o 
  -3   5  12     1062.74     1008.71     23.00 o 
  -2   5  12      296.48      308.20      9.13 o 
  -1   5  12      305.85      301.37     11.05 o 
   0   5  12       55.32       53.48      4.62 o 
   1   5  12       37.24       42.97      4.42 o 
   2   5  12     2596.89     2663.24     43.47 o 
   3   5  12     1287.88     1242.92     18.15 o 
   4   5  12     2005.22     2012.13     25.14 o 
   5   5  12      110.42      105.79      1.95 o 
   6   5  12      143.91      148.58      4.71 o 
   7   5  12       17.45       17.98      3.59 o 
   8   5  12      230.21      234.45      6.09 o 
   9   5  12       44.50       36.53      3.52 o 
  10   5  12       97.68       96.95      4.52 o 
  11   5  12        4.13        0.13      2.29 o 
  12   5  12        1.08        5.88      4.94 o 
 -13   6  12      227.40      226.07      9.54 o 
 -12   6  12       37.01       48.52      6.10 o 
 -11   6  12       56.76       52.69      5.71 o 
 -10   6  12      279.83      268.92      6.79 o 
  -9   6  12      160.06      145.81      4.42 o 
  -8   6  12       16.72       20.57      3.43 o 
  -7   6  12       14.04        6.71      5.22 o 
  -6   6  12     1404.17     1449.61     38.98 o 
  -5   6  12      137.41      125.84      8.25 o 
  -4   6  12      740.44      738.33     18.71 o 
  -3   6  12       23.90       22.09      5.76 o 
  -2   6  12      813.36      750.10     17.06 o 
  -1   6  12      177.12      159.38      7.06 o 
   0   6  12     1880.40     1817.58     34.40 o 
   1   6  12       95.12       84.55      4.17 o 
   2   6  12     2419.96     2323.24     38.71 o 
   3   6  12       10.98       12.94      2.94 o 
   4   6  12      101.91       91.48      2.62 o 
   5   6  12     1042.02      993.22     13.86 o 
   6   6  12       40.27       45.07      3.83 o 
   7   6  12       89.05       94.12      3.74 o 
   8   6  12       73.24       53.61      3.75 o 
   9   6  12       12.01       16.80      3.02 o 
  10   6  12       17.76       20.54      3.30 o 
  11   6  12       54.86       43.89      3.91 o 
 -13   7  12        1.36       -6.04      6.04 o 
 -12   7  12        0.17       -5.22      5.22 o 
 -11   7  12        0.72        9.48      6.32 o 
 -10   7  12      110.00      105.21      9.26 o 
  -9   7  12       53.87       62.48      7.09 o 
  -8   7  12       44.62       41.14      8.13 o 
  -7   7  12      318.83      303.12     13.12 o 
  -6   7  12       73.44       66.03      6.59 o 
  -5   7  12      763.99      755.89     18.52 o 
  -4   7  12      529.37      501.77     18.81 o 
  -3   7  12       93.88       97.99      6.37 o 
  -2   7  12        1.19       -1.34      3.44 o 
  -1   7  12        7.56        6.31      3.62 o 
   0   7  12      543.30      579.22     12.25 o 
   1   7  12      880.13      831.04     14.99 o 
   2   7  12        0.69       -2.58      2.58 o 
   3   7  12       38.93       43.27      2.49 o 
   4   7  12      226.48      215.90      3.86 o 
   5   7  12        2.51        1.24      1.31 o 
   6   7  12        1.95       -1.60      2.60 o 
   7   7  12       22.02       20.28      2.57 o 
   8   7  12        8.34        6.93      2.45 o 
   9   7  12       17.57       16.86      2.95 o 
  10   7  12        2.87        0.27      2.62 o 
 -11   8  12       76.99       73.08     12.35 o 
 -10   8  12       66.57       72.34     11.97 o 
  -9   8  12       20.69       18.70      6.00 o 
  -8   8  12        0.01        0.84      4.32 o 
  -7   8  12        5.66       11.96      4.99 o 
  -6   8  12      119.76      127.90     11.18 o 
  -5   8  12      228.74      233.17     10.88 o 
  -4   8  12       19.31       12.21      4.02 o 
  -3   8  12      526.97      499.89     12.85 o 
  -2   8  12       37.14       36.04      5.32 o 
  -1   8  12      225.72      251.94      7.98 o 
   0   8  12      637.22      573.03     13.25 o 
   1   8  12      322.36      275.89      7.04 o 
   2   8  12       27.15       22.56      3.19 o 
   3   8  12      288.19      268.11      7.36 o 
   4   8  12      153.24      156.74      3.52 o 
   5   8  12       90.49       87.27      4.08 o 
   6   8  12       25.18       35.42      6.15 o 
   7   8  12        0.49        9.92      5.05 o 
   8   8  12       32.44       34.58      5.43 o 
   9   8  12       40.91       24.86      5.80 o 
 -10   9  12       54.85       71.87      8.03 o 
  -9   9  12        3.03        2.52      6.07 o 
  -8   9  12       28.24       23.76      5.74 o 
  -7   9  12      409.45      376.59     11.20 o 
  -6   9  12       12.87       10.56      4.61 o 
  -5   9  12      195.29      189.85     11.06 o 
  -4   9  12        0.99       -4.06      4.06 o 
  -3   9  12        1.50       -0.67      3.67 o 
  -2   9  12       12.57       15.07      5.57 o 
  -1   9  12      101.14      120.10      6.16 o 
   0   9  12       27.53       27.12      5.40 o 
   1   9  12        0.93       -2.48      3.38 o 
   2   9  12        5.18        7.61      2.60 o 
   3   9  12      180.45      187.42      7.23 o 
   4   9  12       15.04       18.64      6.10 o 
   5   9  12       33.45       35.43      5.88 o 
   6   9  12        4.90       16.52      5.26 o 
   7   9  12       17.44       18.77      6.50 o 
  -8  10  12       73.23       81.30      7.43 o 
  -7  10  12       69.70       80.72      6.50 o 
  -6  10  12      439.21      443.57     15.16 o 
  -5  10  12      137.56      125.46      8.64 o 
  -4  10  12        0.07       -1.24      4.10 o 
  -3  10  12      108.58      135.60      6.78 o 
  -2  10  12       11.65        6.55      4.31 o 
  -1  10  12        0.29       -0.97      3.19 o 
   0  10  12       67.73       55.66      4.90 o 
   1  10  12       16.26       13.57      5.10 o 
   2  10  12        0.49        1.57      2.49 o 
   3  10  12       32.34       29.23      5.42 o 
   4  10  12        0.21        3.31      7.59 o 
   5  10  12      155.21      168.13     11.80 o 
  -4  11  12       78.33       83.87      7.02 o 
  -3  11  12       79.22       91.25      6.33 o 
  -2  11  12        6.24        8.20      4.74 o 
  -1  11  12       50.35       58.77      5.33 o 
   0  11  12       53.63       46.34      4.54 o 
   1  11  12       32.52       48.38      6.68 o 
   2  11  12       50.45       32.29      5.52 o 
 -14   0  13       60.48       74.13      7.02 o 
 -12   0  13      319.17      309.02     10.74 o 
 -10   0  13      270.46      217.72     19.43 o 
  -8   0  13        7.86        4.17      8.76 o 
  -6   0  13      453.81      421.03     14.31 o 
  -4   0  13      544.00      606.24     16.14 o 
  -2   0  13     4148.29     4283.22    105.24 o 
   0   0  13     1068.32     1229.96     26.63 o 
   2   0  13      286.96      302.44      6.11 o 
   4   0  13      431.59      440.67      9.03 o 
   6   0  13     1143.19     1167.40     18.44 o 
   8   0  13      387.47      340.21      4.24 o 
  10   0  13      211.56      243.36     16.25 o 
  12   0  13        4.31       11.56      8.95 o 
 -15   1  13        2.59        6.03      3.62 o 
 -14   1  13       29.58       26.48      3.74 o 
 -13   1  13        7.33       12.78      3.15 o 
 -12   1  13       96.91       77.43      4.93 o 
 -11   1  13       15.20       15.01      3.23 o 
 -10   1  13       12.94       15.74      4.26 o 
  -9   1  13     1243.59     1282.12     25.63 o 
  -8   1  13      296.19      304.97     10.27 o 
  -7   1  13     1658.90     1655.06     29.54 o 
  -6   1  13      151.07      130.68      8.35 o 
  -5   1  13      587.99      550.54     12.12 o 
  -4   1  13        4.64        0.61      3.25 o 
  -3   1  13      308.52      342.95      8.59 o 
  -2   1  13        1.71        5.43      2.96 o 
  -1   1  13      811.02      876.08     12.89 o 
   0   1  13      348.15      345.88      6.06 o 
   1   1  13      437.14      433.24      6.43 o 
   2   1  13      389.10      364.08      6.01 o 
   3   1  13     1884.11     1959.95     23.02 o 
   4   1  13     1185.94     1159.63     14.91 o 
   5   1  13       47.93       48.17      1.94 o 
   6   1  13      166.32      179.19      2.78 o 
   7   1  13       88.04       92.26      1.44 o 
   8   1  13      308.60      290.79      5.21 o 
   9   1  13       19.67       20.97      1.56 o 
  10   1  13      117.96      105.77      2.53 o 
  11   1  13        4.21       13.70      7.40 o 
  12   1  13       37.36       35.44      7.01 o 
  13   1  13       39.56       47.10      7.95 o 
 -15   2  13       34.74       29.56      4.14 o 
 -14   2  13       60.91       66.01      4.64 o 
 -13   2  13      329.40      317.00      7.36 o 
 -12   2  13        0.17        1.25      2.98 o 
 -11   2  13       37.03       30.36      4.90 o 
 -10   2  13       15.01       17.20      3.30 o 
  -9   2  13       25.44       30.29      3.67 o 
  -8   2  13       63.04       68.25      5.57 o 
  -7   2  13      896.95      925.46     21.95 o 
  -6   2  13      491.17      453.37     11.95 o 
  -5   2  13       64.61       55.62      4.79 o 
  -4   2  13      981.92     1020.70     20.84 o 
  -3   2  13       95.74       84.81      4.62 o 
  -2   2  13      257.78      189.74      6.29 o 
  -1   2  13       31.55       34.45      3.07 o 
   0   2  13      210.26      242.86      4.21 o 
   1   2  13     1090.10     1110.46     13.91 o 
   2   2  13      106.21      108.32      3.52 o 
   3   2  13       54.58       53.52      2.34 o 
   4   2  13     1765.36     1939.29     21.03 o 
   5   2  13      502.40      496.45      6.14 o 
   6   2  13      636.85      627.48      5.64 o 
   7   2  13       78.54       93.42      3.44 o 
   8   2  13        6.60        8.93      2.77 o 
   9   2  13      220.25      219.19      5.21 o 
  10   2  13      432.29      429.86      6.43 o 
  11   2  13        9.81        2.10      6.63 o 
  12   2  13       92.20       46.78      7.40 o 
 -15   3  13      107.68      119.92      5.56 o 
 -14   3  13       11.01        9.26      3.83 o 
 -13   3  13        0.49       -0.74      3.12 o 
 -12   3  13        1.71        4.25      4.18 o 
 -11   3  13      286.07      281.55      8.22 o 
 -10   3  13      401.63      396.10     10.76 o 
  -9   3  13     2955.71     2917.87     50.97 o 
  -8   3  13      326.50      322.90      7.25 o 
  -7   3  13       61.43       66.16      4.53 o 
  -6   3  13      257.06      234.81      5.25 o 
  -5   3  13      179.05      177.82      7.90 o 
  -4   3  13     1008.75     1066.19     18.77 o 
  -3   3  13      480.88      446.66     10.48 o 
  -2   3  13      619.79      639.65     13.93 o 
  -1   3  13      318.19      321.14      4.52 o 
   0   3  13       13.78       19.28      2.33 o 
   1   3  13      834.67      867.33     11.19 o 
   2   3  13     1177.17     1154.76     15.64 o 
   3   3  13      587.66      599.45      7.60 o 
   4   3  13      616.76      630.22      6.50 o 
   5   3  13      529.70      550.68      5.95 o 
   6   3  13      646.07      640.90      9.79 o 
   7   3  13       14.13        7.29      2.52 o 
   8   3  13        2.56        0.90      2.35 o 
   9   3  13        3.91        7.49      2.96 o 
  10   3  13      143.16      150.16      5.15 o 
  11   3  13       10.77       12.23      3.34 o 
  12   3  13       11.82        5.11     17.31 o 
 -15   4  13        2.65       -3.42      4.63 o 
 -14   4  13      253.17      265.39      8.66 o 
 -13   4  13      510.44      485.82     10.75 o 
 -12   4  13       21.21       25.19      3.39 o 
 -11   4  13      197.76      222.77      7.16 o 
 -10   4  13       34.15       25.83      3.17 o 
  -9   4  13      191.79      184.39      5.40 o 
  -8   4  13      546.35      513.91     11.47 o 
  -7   4  13       90.32       91.06      5.62 o 
  -6   4  13     1239.33     1282.27     17.92 o 
  -5   4  13      733.51      738.29     11.69 o 
  -4   4  13      319.00      324.60      5.36 o 
  -3   4  13      316.58      315.25      3.99 o 
  -2   4  13      396.56      413.91     14.71 o 
  -1   4  13        1.23        4.28      3.28 o 
   0   4  13     1295.96     1282.78     17.31 o 
   1   4  13      156.42      155.03      3.58 o 
   2   4  13      213.60      225.85      3.99 o 
   3   4  13      266.48      256.99      3.81 o 
   4   4  13      236.77      257.65      4.43 o 
   5   4  13      235.70      230.86      2.89 o 
   6   4  13      108.10      106.54      4.80 o 
   7   4  13       34.60       23.25      3.08 o 
   8   4  13      677.64      641.02     14.07 o 
   9   4  13        0.50        3.45      3.02 o 
  10   4  13       50.24       59.99      4.36 o 
  11   4  13       40.89       35.78      3.43 o 
  12   4  13       24.47       25.15      2.48 o 
 -14   5  13        1.31        3.85      2.93 o 
 -13   5  13      410.93      395.88      9.07 o 
 -12   5  13      194.25      195.03      6.80 o 
 -11   5  13       42.91       45.51      4.39 o 
 -10   5  13       38.43       33.98      4.14 o 
  -9   5  13       19.45       20.41      3.85 o 
  -8   5  13      249.16      245.33      6.99 o 
  -7   5  13      103.71       96.55      4.48 o 
  -6   5  13      640.14      656.49     10.44 o 
  -5   5  13     2484.22     2458.30     38.55 o 
  -4   5  13      645.26      687.51     19.07 o 
  -3   5  13       10.33       19.29      5.34 o 
  -2   5  13        3.77        1.77      4.04 o 
  -1   5  13       45.34       41.39      4.31 o 
   0   5  13      934.03      928.90     20.19 o 
   1   5  13        4.10        4.12      2.55 o 
   2   5  13      489.04      499.20      8.28 o 
   3   5  13       27.83       19.22      1.91 o 
   4   5  13      671.72      601.61      6.71 o 
   5   5  13       84.37       83.58      1.83 o 
   6   5  13      271.35      276.82      8.11 o 
   7   5  13      142.28      150.51      5.94 o 
   8   5  13       36.89       34.04      2.91 o 
   9   5  13       18.16       18.45      2.83 o 
  10   5  13        4.97       12.18      2.83 o 
  11   5  13       29.62       24.58      3.15 o 
 -13   6  13      111.36       92.25      5.47 o 
 -12   6  13       15.15       18.64      4.12 o 
 -11   6  13       74.33       78.54      5.26 o 
 -10   6  13      156.42      155.89      6.58 o 
  -9   6  13      239.14      237.61      5.44 o 
  -8   6  13       36.99       39.18      3.49 o 
  -7   6  13      126.44      116.04     11.28 o 
  -6   6  13       24.78       28.59      6.46 o 
  -5   6  13      485.25      448.50     15.48 o 
  -4   6  13       58.90       62.49      6.93 o 
  -3   6  13      682.81      657.99     17.97 o 
  -2   6  13      150.73      152.80      7.78 o 
  -1   6  13      186.86      204.47      7.92 o 
   0   6  13      708.68      663.17     11.75 o 
   1   6  13       30.83       35.36      3.28 o 
   2   6  13      292.28      268.08      6.21 o 
   3   6  13      643.16      587.50      8.99 o 
   4   6  13      329.91      302.08      4.08 o 
   5   6  13      152.67      160.94      2.42 o 
   6   6  13       28.38       29.63      4.87 o 
   7   6  13      226.86      246.12      9.18 o 
   8   6  13      348.36      343.92      8.71 o 
   9   6  13       18.17       13.11      3.31 o 
  10   6  13        1.31        3.75      3.14 o 
 -12   7  13        0.35        0.01      5.32 o 
 -11   7  13      113.81      123.13      8.76 o 
 -10   7  13      390.34      396.09     13.85 o 
  -9   7  13       79.51       85.75     10.77 o 
  -8   7  13       39.90       42.86      6.71 o 
  -7   7  13       34.64       32.52      6.18 o 
  -6   7  13       73.96       60.34      6.92 o 
  -5   7  13      140.16      125.88     10.17 o 
  -4   7  13     1279.02     1274.30     29.18 o 
  -3   7  13      188.09      200.11     10.52 o 
  -2   7  13       56.10       42.61      5.23 o 
  -1   7  13       90.04       83.81      5.16 o 
   0   7  13      217.32      203.75      8.15 o 
   1   7  13        1.17       -1.49      2.86 o 
   2   7  13     1091.52     1050.63     18.50 o 
   3   7  13        0.29        0.64      1.75 o 
   4   7  13       39.43       33.47      2.72 o 
   5   7  13       14.96       14.54      2.31 o 
   6   7  13       18.56       26.33      4.58 o 
   7   7  13      133.30      132.01      4.35 o 
   8   7  13      158.73      144.40      5.19 o 
   9   7  13        2.28       -2.67      2.82 o 
 -11   8  13       11.48       20.80      8.63 o 
 -10   8  13        1.51        1.30      5.12 o 
  -9   8  13        0.01       -4.31      5.21 o 
  -8   8  13        1.14        5.62      5.14 o 
  -7   8  13       10.48        9.02      6.45 o 
  -6   8  13       10.74       14.99      5.81 o 
  -5   8  13      376.63      395.54     13.71 o 
  -4   8  13       33.41       25.73      7.11 o 
  -3   8  13        6.41        6.27      3.97 o 
  -2   8  13      482.78      509.77     13.34 o 
  -1   8  13      176.02      211.76      9.27 o 
   0   8  13      100.42      104.14      5.97 o 
   1   8  13        5.30        3.73      2.74 o 
   2   8  13       20.37       13.66      2.97 o 
   3   8  13      106.30      109.63      3.86 o 
   4   8  13      138.63      142.52      4.45 o 
   5   8  13        1.37        3.50      4.16 o 
   6   8  13      283.73      293.83     14.37 o 
   7   8  13      113.43      122.28     10.23 o 
   8   8  13        0.15       -3.24      4.81 o 
  -9   9  13       28.01       28.95      8.57 o 
  -8   9  13      104.77       96.62      8.81 o 
  -7   9  13      479.20      461.44     14.98 o 
  -6   9  13       42.38       41.31      5.97 o 
  -5   9  13       14.08       16.18      4.97 o 
  -4   9  13        3.60        0.21      4.35 o 
  -3   9  13       64.62       80.37      5.48 o 
  -2   9  13       14.53       14.04      3.76 o 
  -1   9  13       32.12       33.02      3.99 o 
   0   9  13        4.68        6.43      4.14 o 
   1   9  13        1.68       -1.71      2.91 o 
   2   9  13       13.91       15.44      3.01 o 
   3   9  13      107.26       99.12      4.00 o 
   4   9  13       56.19       53.38      4.77 o 
   5   9  13      107.05      102.58      7.49 o 
   6   9  13       18.06       19.97      8.21 o 
  -7  10  13       10.64        3.22      4.30 o 
  -6  10  13      641.86      670.61     16.73 o 
  -5  10  13        3.79        0.07      4.28 o 
  -4  10  13        0.45       -2.91      4.20 o 
  -3  10  13       69.86       67.80      5.96 o 
  -2  10  13        5.04        7.16      4.29 o 
  -1  10  13        4.06       10.77      3.80 o 
   0  10  13      161.67      168.75      7.22 o 
   1  10  13       22.22       21.49      3.93 o 
   2  10  13        4.23        7.19      3.05 o 
   3  10  13        9.88        4.11      2.39 o 
   4  10  13       77.92      102.22      9.90 o 
  -2  11  13       32.92       46.18      5.88 o 
  -1  11  13        3.73        4.09      3.58 o 
 -14   0  14        0.02       -2.55      4.56 o 
 -12   0  14        1.45        1.50      4.07 o 
 -10   0  14       34.44       35.47      6.77 o 
  -8   0  14      796.74      784.48     25.47 o 
  -6   0  14       90.63       94.22      8.07 o 
  -4   0  14      571.48      525.64     15.68 o 
  -2   0  14      219.88      187.90      7.91 o 
   0   0  14        0.01        2.14      2.87 o 
   2   0  14      321.21      309.44      7.90 o 
   4   0  14      773.67      752.32     14.05 o 
   6   0  14      234.83      249.16      4.10 o 
   8   0  14      247.37      252.90      4.06 o 
  10   0  14       85.51       78.65     10.95 o 
  12   0  14      584.59      667.97     31.99 o 
 -15   1  14       15.89       16.81      5.02 o 
 -14   1  14        1.09        1.44      3.55 o 
 -13   1  14       96.71       95.07      5.19 o 
 -12   1  14       44.66       32.43      3.86 o 
 -11   1  14       10.43       13.57      3.43 o 
 -10   1  14       71.11       66.82      4.76 o 
  -9   1  14      553.35      516.73     14.09 o 
  -8   1  14       79.58       99.39      6.71 o 
  -7   1  14       37.84       30.95      5.38 o 
  -6   1  14      142.39      143.87      6.91 o 
  -5   1  14     4386.08     4346.32     85.57 o 
  -4   1  14        4.74        5.03      5.74 o 
  -3   1  14        5.60       -0.69      2.71 o 
  -2   1  14      852.49      879.11     16.55 o 
  -1   1  14      724.42      762.82     12.85 o 
   0   1  14        9.38        4.75      2.89 o 
   1   1  14        0.54       -1.73      1.76 o 
   2   1  14      607.82      639.91      8.94 o 
   3   1  14      936.98      936.51     11.28 o 
   4   1  14     1678.64     1665.67     22.46 o 
   5   1  14       26.79       26.85      2.32 o 
   6   1  14       13.26       14.02      1.16 o 
   7   1  14      111.49      121.04      2.02 o 
   8   1  14      110.00       99.67      3.98 o 
   9   1  14      263.46      238.68      4.36 o 
  10   1  14      144.54      138.49      8.83 o 
  11   1  14       88.34       79.74     10.32 o 
  12   1  14       34.21       31.43      8.19 o 
 -15   2  14        0.02       -1.25      4.12 o 
 -14   2  14       39.84       44.36      4.54 o 
 -13   2  14        7.44       11.38      3.92 o 
 -12   2  14      103.32      117.02      5.87 o 
 -11   2  14       93.45      102.72      5.16 o 
 -10   2  14       12.69       11.54      4.34 o 
  -9   2  14        9.23        7.00      3.45 o 
  -8   2  14        8.74        2.71      3.02 o 
  -7   2  14     1411.58     1465.87     31.92 o 
  -6   2  14      248.50      234.52      8.74 o 
  -5   2  14     3178.00     3183.71     60.89 o 
  -4   2  14     2737.75     2763.21     50.09 o 
  -3   2  14      625.82      628.33     14.84 o 
  -2   2  14       94.64       88.84      4.35 o 
  -1   2  14      166.25      156.89      5.16 o 
   0   2  14      177.97      157.72      4.36 o 
   1   2  14      588.55      570.32      9.05 o 
   2   2  14     1124.69     1120.74     14.62 o 
   3   2  14      303.23      299.27      5.07 o 
   4   2  14     1181.57     1221.22     12.94 o 
   5   2  14     1895.26     1897.99     23.73 o 
   6   2  14       22.11       22.46      1.21 o 
   7   2  14      288.64      287.72      6.82 o 
   8   2  14       48.22       50.23      2.92 o 
   9   2  14        6.16        9.52      2.26 o 
  10   2  14       35.27       39.02      2.32 o 
  11   2  14       88.54      127.24     11.62 o 
  12   2  14        0.18        5.44      5.61 o 
 -15   3  14       92.20       87.10      4.78 o 
 -14   3  14       85.49       68.60      4.56 o 
 -13   3  14        2.76        7.09      3.31 o 
 -12   3  14       11.52       14.85      4.04 o 
 -11   3  14        0.02       -1.79      3.05 o 
 -10   3  14      289.72      270.37      7.02 o 
  -9   3  14      256.91      274.82      9.35 o 
  -8   3  14      498.04      550.56     10.23 o 
  -7   3  14      216.54      234.77      5.80 o 
  -6   3  14      330.87      287.66      6.58 o 
  -5   3  14       10.67        8.46      3.76 o 
  -4   3  14        5.23        5.22      3.35 o 
  -3   3  14        0.59       -2.10      3.38 o 
  -2   3  14       24.84       22.54      4.52 o 
  -1   3  14       62.58       66.28      2.16 o 
   0   3  14      478.34      450.58      6.27 o 
   1   3  14      420.25      401.30      5.67 o 
   2   3  14      165.47      159.65      3.48 o 
   3   3  14     1496.93     1613.35     19.21 o 
   4   3  14       48.59       49.88      1.81 o 
   5   3  14        5.23        5.33      1.73 o 
   6   3  14      976.58      936.64     14.62 o 
   7   3  14       32.25       31.08      3.17 o 
   8   3  14        4.05        3.96      2.02 o 
   9   3  14       41.85       41.76      2.87 o 
  10   3  14        5.87        7.38      2.39 o 
  11   3  14        0.03        1.36      2.55 o 
  12   3  14       32.80       16.87     18.99 o 
 -14   4  14        0.79        0.71      3.29 o 
 -13   4  14      256.39      266.25      8.37 o 
 -12   4  14      281.76      279.63      7.33 o 
 -11   4  14       10.83       16.43      3.81 o 
 -10   4  14        2.49        3.26      2.53 o 
  -9   4  14       29.88       34.46      4.45 o 
  -8   4  14      533.79      508.30      9.19 o 
  -7   4  14     3324.49     3302.35     56.38 o 
  -6   4  14      325.85      345.73      8.11 o 
  -5   4  14     1778.25     1814.50     25.69 o 
  -4   4  14     1473.91     1469.98     19.66 o 
  -3   4  14      881.21      872.08     11.05 o 
  -2   4  14      231.86      223.21      2.66 o 
  -1   4  14      424.82      411.72      5.14 o 
   0   4  14      154.36      170.65      3.53 o 
   1   4  14       54.54       61.10      1.96 o 
   2   4  14     3187.81     3218.54     49.68 o 
   3   4  14      877.34      879.15      9.82 o 
   4   4  14        3.80        2.58      1.14 o 
   5   4  14      540.38      524.68      5.39 o 
   6   4  14      341.09      357.91     11.84 o 
   7   4  14     1012.97     1058.62     21.20 o 
   8   4  14       35.49       26.71      3.17 o 
   9   4  14      160.48      164.75      5.14 o 
  10   4  14        3.47       10.30      4.15 o 
  11   4  14        2.33        1.62      2.80 o 
 -14   5  14       11.53        7.09      3.12 o 
 -13   5  14       22.76       15.34      4.01 o 
 -12   5  14       56.28       64.79      5.27 o 
 -11   5  14       41.81       43.62      3.33 o 
 -10   5  14      177.04      166.81      4.95 o 
  -9   5  14       12.26       12.65      2.40 o 
  -8   5  14        0.05       -1.53      1.90 o 
  -7   5  14      370.61      367.28      7.55 o 
  -6   5  14      665.30      660.01      8.64 o 
  -5   5  14      846.98      762.45      9.53 o 
  -4   5  14       71.91       62.07      6.34 o 
  -3   5  14     1802.21     1806.53     36.35 o 
  -2   5  14      437.69      426.58     12.67 o 
  -1   5  14      499.92      492.86     14.50 o 
   0   5  14     1302.56     1275.31     22.11 o 
   1   5  14      120.08       99.50      4.41 o 
   2   5  14      421.23      391.05      7.22 o 
   3   5  14      125.48      126.47      3.45 o 
   4   5  14      142.21      129.49      2.79 o 
   5   5  14      314.54      313.56      3.75 o 
   6   5  14      888.84      882.88     17.60 o 
   7   5  14       16.29       19.25      3.64 o 
   8   5  14        7.45        8.62      3.11 o 
   9   5  14       91.16       88.92      4.84 o 
  10   5  14        0.00        9.35      2.90 o 
 -13   6  14      356.89      363.25      9.73 o 
 -12   6  14      270.89      274.31      9.04 o 
 -11   6  14       20.85       23.81      3.74 o 
 -10   6  14        0.27       -3.23      3.23 o 
  -9   6  14       17.53       19.61      2.24 o 
  -8   6  14      140.89      139.90      5.05 o 
  -7   6  14      551.39      539.04     18.21 o 
  -6   6  14       29.32       36.35      6.78 o 
  -5   6  14     1304.27     1324.47     32.38 o 
  -4   6  14       91.19       86.48      6.71 o 
  -3   6  14      206.54      192.47      8.11 o 
  -2   6  14      138.30      134.14      7.24 o 
  -1   6  14      333.55      349.24     12.34 o 
   0   6  14        0.61        3.46      3.11 o 
   1   6  14        0.58       -1.94      3.27 o 
   2   6  14      489.67      467.04     10.62 o 
   3   6  14       69.85       81.43      3.05 o 
   4   6  14       76.19       87.23      2.45 o 
   5   6  14      129.71      115.05      1.95 o 
   6   6  14        0.64       -4.40      4.40 o 
   7   6  14       93.58      105.48      6.94 o 
   8   6  14      488.92      507.93     13.07 o 
   9   6  14       90.95      114.66      5.72 o 
  10   6  14        8.53        6.75      3.24 o 
 -12   7  14       86.28      107.72      9.88 o 
 -11   7  14        1.93        2.10      5.10 o 
 -10   7  14       32.00       34.73      6.26 o 
  -9   7  14       32.52       35.99      7.66 o 
  -8   7  14       60.81       64.90      6.97 o 
  -7   7  14       96.10       91.87      8.27 o 
  -6   7  14      429.41      425.22     18.82 o 
  -5   7  14      184.09      165.06      9.95 o 
  -4   7  14        1.18       -1.98      4.86 o 
  -3   7  14     1018.74     1023.49     28.52 o 
  -2   7  14       54.44       50.99      6.99 o 
  -1   7  14        9.95        8.79      3.45 o 
   0   7  14       27.98       23.95      4.12 o 
   1   7  14      355.07      351.45      7.14 o 
   2   7  14      614.72      634.99     10.87 o 
   3   7  14       58.96       68.29      4.14 o 
   4   7  14       44.26       43.07      2.14 o 
   5   7  14       57.43       60.44      6.48 o 
   6   7  14       40.97       42.31      5.00 o 
   7   7  14        0.07        0.64      4.47 o 
   8   7  14      189.62      211.87      9.50 o 
   9   7  14       42.47       54.15      5.97 o 
 -11   8  14        0.66       -5.34     11.64 o 
 -10   8  14       83.95       82.16      8.09 o 
  -9   8  14        8.40       13.95      6.18 o 
  -8   8  14       65.60       68.77      9.43 o 
  -7   8  14        2.29        6.08      5.25 o 
  -6   8  14        3.51        7.40      5.15 o 
  -5   8  14       71.64       65.47      8.31 o 
  -4   8  14       30.35       17.35      5.21 o 
  -3   8  14      177.80      164.93      8.43 o 
  -2   8  14      134.75      124.81      6.30 o 
  -1   8  14      370.33      384.99      9.67 o 
   0   8  14       25.84       23.88      3.74 o 
   1   8  14       38.13       35.23      4.12 o 
   2   8  14      260.08      239.79      8.01 o 
   3   8  14      149.59      157.42      4.35 o 
   4   8  14      177.61      170.77      4.88 o 
   5   8  14       49.52       45.54      6.39 o 
   6   8  14       54.00       58.36      6.05 o 
   7   8  14      220.20      234.60     10.56 o 
  -9   9  14       17.62       14.92      6.33 o 
  -8   9  14      145.99      141.05      9.87 o 
  -7   9  14      244.14      265.13     15.11 o 
  -6   9  14      100.81      104.60      7.26 o 
  -5   9  14      187.54      178.98      8.43 o 
  -4   9  14        2.30       -4.77      5.53 o 
  -3   9  14      277.52      278.94      9.26 o 
  -2   9  14        6.53        6.37      4.09 o 
  -1   9  14       75.13       79.30      6.91 o 
   0   9  14       13.46        8.78      3.35 o 
   1   9  14       25.47       31.01      3.80 o 
   2   9  14       13.73       12.29      2.48 o 
   3   9  14        5.71        0.38      2.10 o 
   4   9  14       12.69       13.60      7.18 o 
   5   9  14      181.23      173.92     11.00 o 
   6   9  14      315.53      348.28     15.14 o 
  -6  10  14       22.39       35.63      7.02 o 
  -5  10  14        0.09        2.36      4.51 o 
  -4  10  14       57.55       56.77      8.37 o 
  -3  10  14       71.21       74.53      6.20 o 
  -2  10  14       30.90       25.16      5.64 o 
  -1  10  14       31.58       24.64      6.34 o 
   0  10  14      179.70      187.92      7.07 o 
   1  10  14      148.02      143.45      5.78 o 
   2  10  14        2.89        3.24      2.76 o 
   3  10  14       22.30       16.38      3.24 o 
 -14   0  15      249.01      279.20     13.37 o 
 -12   0  15       65.06       95.31      7.77 o 
 -10   0  15      110.34      127.04      9.73 o 
  -8   0  15      328.12      322.40     15.52 o 
  -6   0  15       46.02       51.39      9.81 o 
  -4   0  15     1719.96     1780.52     43.01 o 
  -2   0  15      520.31      532.47     17.43 o 
   0   0  15      281.27      267.73      8.82 o 
   2   0  15      230.04      217.75      6.80 o 
   4   0  15      231.18      218.37      6.42 o 
   6   0  15       76.74       59.35      2.24 o 
   8   0  15      211.88      201.22      3.62 o 
  10   0  15       11.19       12.67      7.88 o 
  12   0  15       22.51       23.75      9.84 o 
 -15   1  15       69.65       74.93      5.26 o 
 -14   1  15        4.63        2.60      3.73 o 
 -13   1  15      120.14      112.40      5.94 o 
 -12   1  15      171.43      191.00      7.47 o 
 -11   1  15      120.39      130.54      5.57 o 
 -10   1  15       19.96       10.66      3.41 o 
  -9   1  15      233.80      254.24      9.96 o 
  -8   1  15      299.16      330.10     12.51 o 
  -7   1  15       30.49       32.09      5.20 o 
  -6   1  15      161.95      150.60      7.43 o 
  -5   1  15     4973.37     4967.66    106.37 o 
  -4   1  15      169.77      159.55      6.63 o 
  -3   1  15       75.62      109.99      6.09 o 
  -2   1  15       50.55       49.53      3.80 o 
  -1   1  15      493.99      496.74      8.70 o 
   0   1  15       17.11       19.90      3.93 o 
   1   1  15     1081.61     1147.29     17.14 o 
   2   1  15      167.87      169.98      3.77 o 
   3   1  15      203.96      204.52      4.57 o 
   4   1  15      916.40      919.91     14.60 o 
   5   1  15      205.56      211.40      4.24 o 
   6   1  15       60.09       52.75      2.07 o 
   7   1  15      781.40      805.82      8.16 o 
   8   1  15      114.38      109.79      3.31 o 
   9   1  15       28.09       31.89      1.95 o 
  10   1  15       21.75       20.22      5.62 o 
  11   1  15      203.52      216.50     14.23 o 
 -15   2  15      131.54      158.80      6.96 o 
 -14   2  15       31.29       35.80      4.21 o 
 -13   2  15      103.79       94.58      6.17 o 
 -12   2  15      363.45      356.51     10.91 o 
 -11   2  15       22.24       23.66      4.31 o 
 -10   2  15      211.30      198.74      6.89 o 
  -9   2  15      295.82      404.18     11.75 o 
  -8   2  15      105.68      109.30      6.58 o 
  -7   2  15     2232.60     2184.33     40.47 o 
  -6   2  15       31.13       41.10      5.00 o 
  -5   2  15     1589.96     1538.19     27.71 o 
  -4   2  15      381.79      384.07     11.69 o 
  -3   2  15        1.14       -2.51      3.07 o 
  -2   2  15      170.33      169.78      6.24 o 
  -1   2  15      628.23      625.81     10.55 o 
   0   2  15      464.05      454.73      7.68 o 
   1   2  15        3.58        7.76      1.92 o 
   2   2  15       33.98       31.79      3.23 o 
   3   2  15       26.17       39.41      1.99 o 
   4   2  15      472.09      463.43      6.03 o 
   5   2  15      600.50      567.89      8.64 o 
   6   2  15        4.15        0.61      1.15 o 
   7   2  15       94.89       98.30      3.70 o 
   8   2  15      336.82      314.67      6.08 o 
   9   2  15        1.99        2.12      2.42 o 
  10   2  15       61.16       73.01      8.05 o 
  11   2  15       47.00       86.37     10.55 o 
 -14   3  15       66.68       75.07      4.90 o 
 -13   3  15       33.06       33.53      4.68 o 
 -12   3  15       10.24        6.70      3.43 o 
 -11   3  15       61.64       63.88      5.13 o 
 -10   3  15     1050.01      966.28     16.78 o 
  -9   3  15      275.64      261.72      7.13 o 
  -8   3  15      221.52      210.22      6.97 o 
  -7   3  15      789.54      846.85     13.03 o 
  -6   3  15      845.64      851.94     18.88 o 
  -5   3  15      435.17      466.70     11.33 o 
  -4   3  15        5.88        6.79      4.74 o 
  -3   3  15      401.85      387.88      9.40 o 
  -2   3  15      284.27      269.90      7.31 o 
  -1   3  15       69.49       62.32      2.31 o 
   0   3  15       47.31       49.14      2.47 o 
   1   3  15       82.76       69.93      3.61 o 
   2   3  15        0.02        0.70      1.59 o 
   3   3  15      600.34      601.25      7.72 o 
   4   3  15     1656.97     1655.23     19.88 o 
   5   3  15      336.44      339.98      5.82 o 
   6   3  15       12.27       10.71      2.26 o 
   7   3  15       14.10        8.41      2.36 o 
   8   3  15       38.36       38.70      2.98 o 
   9   3  15        8.78        6.41      2.05 o 
  10   3  15       10.28        2.02      1.98 o 
  11   3  15        1.42        2.19      4.79 o 
 -14   4  15        8.00        2.33      2.98 o 
 -13   4  15      100.45      108.31      5.30 o 
 -12   4  15      144.27      159.18      6.71 o 
 -11   4  15        4.62        2.23      2.71 o 
 -10   4  15       94.18      103.86      4.42 o 
  -9   4  15       21.68       22.00      3.72 o 
  -8   4  15      217.40      215.87      5.20 o 
  -7   4  15     1548.58     1549.91     25.59 o 
  -6   4  15      149.29      138.72      3.43 o 
  -5   4  15      262.56      275.44      5.73 o 
  -4   4  15      588.64      588.96      9.23 o 
  -3   4  15     2228.46     2235.80     26.28 o 
  -2   4  15     1203.80     1175.43     14.72 o 
  -1   4  15      232.23      223.09      3.82 o 
   0   4  15      177.13      168.30      3.62 o 
   1   4  15      703.99      748.94     10.64 o 
   2   4  15        0.19       -1.38      1.38 o 
   3   4  15      949.88      872.11     10.60 o 
   4   4  15       24.39       14.36      1.64 o 
   5   4  15        4.38        2.55      0.81 o 
   6   4  15       23.94       18.81      2.55 o 
   7   4  15        1.46        1.29      2.32 o 
   8   4  15        0.89       -2.12      2.12 o 
   9   4  15      156.04      172.39      5.30 o 
  10   4  15        1.94        1.22      2.26 o 
 -13   5  15       71.84       67.66      5.47 o 
 -12   5  15       45.35       45.94      3.57 o 
 -11   5  15       43.60       46.78      3.39 o 
 -10   5  15       44.03       49.35      3.24 o 
  -9   5  15       55.77       52.23      3.12 o 
  -8   5  15       99.17       94.82      3.17 o 
  -7   5  15        3.04        4.71      1.50 o 
  -6   5  15       46.74       44.71      2.39 o 
  -5   5  15        1.63        0.01      3.65 o 
  -4   5  15      982.83      913.97     23.87 o 
  -3   5  15      815.09      776.23     20.10 o 
  -2   5  15       22.09       25.39      4.90 o 
  -1   5  15      774.23      790.25     17.32 o 
   0   5  15      596.57      589.96     12.47 o 
   1   5  15      481.54      475.15     12.13 o 
   2   5  15       15.30       23.09      2.74 o 
   3   5  15       19.82       17.54      2.04 o 
   4   5  15      339.07      360.57      4.48 o 
   5   5  15       24.24       17.70      0.91 o 
   6   5  15      904.48      898.37     20.12 o 
   7   5  15       65.01       66.70      5.55 o 
   8   5  15       33.13       30.36      4.60 o 
   9   5  15        1.29        3.39      3.78 o 
  10   5  15       19.73       20.38      4.11 o 
 -12   6  15      161.74      171.92      5.57 o 
 -11   6  15        0.92        0.60      2.09 o 
 -10   6  15      101.03       99.98      4.76 o 
  -9   6  15      298.12      284.17      5.50 o 
  -8   6  15      338.12      323.15      7.21 o 
  -7   6  15       69.68       68.25      9.33 o 
  -6   6  15       64.58       63.68      7.68 o 
  -5   6  15      105.06       91.39     12.88 o 
  -4   6  15       10.36       17.62      5.76 o 
  -3   6  15      236.28      206.06     11.32 o 
  -2   6  15       23.08       14.85      4.02 o 
  -1   6  15      569.56      533.95     14.82 o 
   0   6  15      341.45      325.68      7.74 o 
   1   6  15      157.73      159.69      5.60 o 
   2   6  15       54.21       60.99      3.37 o 
   3   6  15        0.19       -1.49      2.49 o 
   4   6  15      385.38      388.72      5.19 o 
   5   6  15      381.71      378.35      5.12 o 
   6   6  15       17.97       17.33      4.02 o 
   7   6  15       18.42       16.76      3.93 o 
   8   6  15        0.23       -0.47      3.39 o 
   9   6  15       98.85      104.08      5.58 o 
 -11   7  15       24.59       26.02      6.46 o 
 -10   7  15       22.19       26.84      8.90 o 
  -9   7  15       10.08       10.97      5.53 o 
  -8   7  15      417.47      407.03     15.83 o 
  -7   7  15       55.22       51.37      9.40 o 
  -6   7  15       46.41       55.74      7.43 o 
  -5   7  15     1010.85     1012.95     23.57 o 
  -4   7  15       15.81       10.53      5.26 o 
  -3   7  15       88.23       80.51      6.21 o 
  -2   7  15       31.56       26.63      4.86 o 
  -1   7  15       40.93       47.45      4.52 o 
   0   7  15       96.19      100.86      4.74 o 
   1   7  15      103.48      116.95      4.85 o 
   2   7  15       84.13      103.76      3.64 o 
   3   7  15        6.65        4.99      2.05 o 
   4   7  15      198.83      222.93      3.57 o 
   5   7  15        7.66        4.09      3.97 o 
   6   7  15       29.18       28.11      4.77 o 
   7   7  15       97.57      118.35      8.34 o 
   8   7  15        0.10        4.13      3.84 o 
 -10   8  15       22.43       22.57      6.40 o 
  -9   8  15        6.44        0.47      4.87 o 
  -8   8  15        6.08        5.09      5.23 o 
  -7   8  15        6.24        8.24      5.13 o 
  -6   8  15      143.19      146.00      9.58 o 
  -5   8  15       29.01       28.82      6.24 o 
  -4   8  15       83.70       94.02      7.63 o 
  -3   8  15      134.94      158.48      6.74 o 
  -2   8  15        0.52        2.84      3.71 o 
  -1   8  15       68.01       73.71      4.63 o 
   0   8  15       54.28       47.41      5.26 o 
   1   8  15       12.09        9.64      3.18 o 
   2   8  15      397.24      366.29      8.06 o 
   3   8  15        1.31        3.24      2.75 o 
   4   8  15       53.46       58.19      6.12 o 
   5   8  15      224.50      238.97     11.05 o 
   6   8  15        0.96       -1.40      4.14 o 
   7   8  15      123.87      152.98     10.96 o 
  -8   9  15       17.41       18.65      6.81 o 
  -7   9  15        5.54        6.42      5.71 o 
  -6   9  15        1.31        3.41      5.18 o 
  -5   9  15      465.84      453.47     14.89 o 
  -4   9  15      146.01      149.48      7.84 o 
  -3   9  15      140.79      135.18     10.84 o 
  -2   9  15        2.56        2.50      3.80 o 
  -1   9  15        8.48       10.25      4.46 o 
   0   9  15      133.54      134.34      5.33 o 
   1   9  15       40.91       47.78      4.47 o 
   2   9  15       53.40       62.33      4.07 o 
   3   9  15       28.70       34.19      2.88 o 
   4   9  15       19.84       19.60      5.57 o 
   5   9  15        7.56        4.97      5.75 o 
  -5  10  15        0.66       -1.13      4.36 o 
  -4  10  15      188.05      196.12      8.96 o 
  -3  10  15       13.88       19.64      6.28 o 
  -2  10  15       63.11       66.43      5.66 o 
  -1  10  15        0.08        6.62      5.16 o 
   0  10  15       56.14       59.56      4.96 o 
   1  10  15       10.52        8.52      2.93 o 
   2  10  15       27.70       13.55      3.57 o 
 -14   0  16       35.21       43.21      6.17 o 
 -12   0  16      361.13      352.32     12.78 o 
 -10   0  16      315.82      297.18     18.29 o 
  -8   0  16      284.34      246.20     19.97 o 
  -6   0  16      143.30      165.57     10.31 o 
  -4   0  16     1039.84     1084.51     27.15 o 
  -2   0  16      753.24      710.45     20.38 o 
   0   0  16       80.92       98.10      7.10 o 
   2   0  16       61.07       62.85      4.71 o 
   4   0  16        3.59        4.57      2.72 o 
   6   0  16      400.88      369.67      7.80 o 
   8   0  16      532.25      508.43      8.46 o 
  10   0  16       15.76        8.24      7.68 o 
 -14   1  16       40.48       39.54      4.81 o 
 -13   1  16       50.93       62.67      4.38 o 
 -12   1  16      239.73      232.44      8.57 o 
 -11   1  16       41.00       61.74      6.65 o 
 -10   1  16       35.17       17.88      3.95 o 
  -9   1  16       93.47       82.17      6.87 o 
  -8   1  16      877.88      828.67     19.35 o 
  -7   1  16      306.24      333.07     12.34 o 
  -6   1  16      758.41      760.85     16.96 o 
  -5   1  16     1131.88     1022.79     24.64 o 
  -4   1  16      138.47      134.72      6.42 o 
  -3   1  16      302.60      273.72     10.38 o 
  -2   1  16      791.74      837.89     15.73 o 
  -1   1  16       17.81       19.97      3.24 o 
   0   1  16      766.52      722.11     11.21 o 
   1   1  16     1795.65     1889.44     25.72 o 
   2   1  16        2.10        1.73      1.97 o 
   3   1  16       70.36       94.77      2.94 o 
   4   1  16      192.83      204.48      4.40 o 
   5   1  16      138.85      132.54      2.93 o 
   6   1  16       15.52       16.18      1.62 o 
   7   1  16      353.59      346.77      3.60 o 
   8   1  16        2.92        1.95      1.71 o 
   9   1  16        9.62        7.41      5.80 o 
  10   1  16        9.45       10.09      5.43 o 
  11   1  16        6.85       11.97      7.49 o 
 -14   2  16      306.75      317.23      8.20 o 
 -13   2  16      125.97      141.93      6.35 o 
 -12   2  16      160.59      174.99      8.69 o 
 -11   2  16       24.64       33.10      4.23 o 
 -10   2  16       55.60       46.72      4.01 o 
  -9   2  16      454.97      420.64      9.24 o 
  -8   2  16      373.79      354.03     11.68 o 
  -7   2  16      128.28      146.78      8.92 o 
  -6   2  16      350.16      362.49     13.54 o 
  -5   2  16       16.04       16.50      4.32 o 
  -4   2  16      111.81      111.55      5.90 o 
  -3   2  16     3590.56     3539.58     66.90 o 
  -2   2  16      228.63      229.03      7.74 o 
  -1   2  16      144.89      158.12      5.24 o 
   0   2  16     3068.52     3161.42     45.80 o 
   1   2  16       12.75       13.27      2.52 o 
   2   2  16       81.20       83.37      3.13 o 
   3   2  16       25.14       25.51      2.50 o 
   4   2  16      184.50      197.24      4.19 o 
   5   2  16       27.30       25.22      2.48 o 
   6   2  16      256.39      248.78      3.03 o 
   7   2  16      466.75      459.02      7.23 o 
   8   2  16      167.48      177.66      4.73 o 
   9   2  16       38.70       35.79      3.23 o 
  10   2  16       23.33       15.83      6.06 o 
  11   2  16       64.62       78.10      7.82 o 
 -14   3  16       24.07       19.78      3.55 o 
 -13   3  16       32.09       31.33      4.26 o 
 -12   3  16       14.89       23.39      3.79 o 
 -11   3  16      143.44      138.12      5.68 o 
 -10   3  16      120.49      110.61      6.83 o 
  -9   3  16     1752.33     1697.56     27.95 o 
  -8   3  16       41.49       46.08      3.49 o 
  -7   3  16      255.84      265.58      9.55 o 
  -6   3  16        5.48        1.45      2.09 o 
  -5   3  16      112.83      122.31      6.43 o 
  -4   3  16      980.81     1000.47     20.38 o 
  -3   3  16      901.62      939.24     17.26 o 
  -2   3  16      568.85      563.60     12.35 o 
  -1   3  16     2128.84     2145.70     29.42 o 
   0   3  16      450.57      412.10      6.22 o 
   1   3  16      443.47      458.02      7.38 o 
   2   3  16      547.49      589.58      9.06 o 
   3   3  16     1515.23     1566.55     20.11 o 
   4   3  16        3.89        3.02      1.21 o 
   5   3  16      718.01      725.92      9.54 o 
   6   3  16        1.07        3.07      2.05 o 
   7   3  16       33.30       30.59      2.76 o 
   8   3  16        2.20       -1.91      2.25 o 
   9   3  16        4.43        2.50      1.98 o 
  10   3  16        0.43        0.96      1.93 o 
 -13   4  16        6.51        4.64      3.37 o 
 -12   4  16       44.58       60.63      5.09 o 
 -11   4  16      594.91      603.10     11.29 o 
 -10   4  16       17.95       27.53      4.42 o 
  -9   4  16       29.97       31.97      2.95 o 
  -8   4  16        2.74        6.81      3.45 o 
  -7   4  16      598.89      603.62      9.89 o 
  -6   4  16       16.35       12.24      2.79 o 
  -5   4  16      503.37      492.65      7.16 o 
  -4   4  16      687.54      688.41      8.74 o 
  -3   4  16     1094.64     1051.76     13.69 o 
  -2   4  16      218.29      210.43      3.81 o 
  -1   4  16      115.28      109.07      1.97 o 
   0   4  16      102.70      109.49      3.06 o 
   1   4  16       42.28       49.56      1.93 o 
   2   4  16       62.26       62.37      2.56 o 
   3   4  16        6.80        5.49      2.17 o 
   4   4  16        3.67        3.62      1.26 o 
   5   4  16       64.40       38.51      1.08 o 
   6   4  16       44.33       40.92      3.50 o 
   7   4  16        3.80        2.96      2.35 o 
   8   4  16       86.43       82.79      4.74 o 
   9   4  16      388.36      416.05      8.95 o 
  10   4  16       46.86       53.99      3.43 o 
 -13   5  16       72.10       71.16      5.93 o 
 -12   5  16        0.67        2.58      2.59 o 
 -11   5  16       25.72       21.84      2.92 o 
 -10   5  16      490.34      478.78      8.89 o 
  -9   5  16       32.11       36.74      3.87 o 
  -8   5  16       12.32       14.34      2.90 o 
  -7   5  16        2.05        2.66      1.31 o 
  -6   5  16        3.39        3.14      1.51 o 
  -5   5  16      816.87      792.89     22.17 o 
  -4   5  16     2269.06     2227.92     46.68 o 
  -3   5  16        1.46       -4.40      4.57 o 
  -2   5  16       14.30       19.46      4.93 o 
  -1   5  16      656.51      684.29     17.25 o 
   0   5  16       62.93       75.82      5.02 o 
   1   5  16      761.58      760.59     15.47 o 
   2   5  16      791.13      797.71     12.18 o 
   3   5  16      584.34      545.34      7.29 o 
   4   5  16      194.32      207.91      4.41 o 
   5   5  16      107.92      105.64      1.71 o 
   6   5  16        3.15       -3.73      3.73 o 
   7   5  16      177.56      192.54      6.68 o 
   8   5  16      148.51      150.03      5.88 o 
   9   5  16       18.72       16.03      3.37 o 
 -12   6  16       31.08       25.21      5.99 o 
 -11   6  16        0.03       -2.72      4.66 o 
 -10   6  16      142.29      119.05      8.69 o 
  -9   6  16      159.51      159.91     13.41 o 
  -8   6  16       26.13       17.78      5.84 o 
  -7   6  16       43.77       45.34      6.52 o 
  -6   6  16      140.07      120.93      9.48 o 
  -5   6  16       46.20       47.42      6.17 o 
  -4   6  16     1878.40     1768.56     37.54 o 
  -3   6  16      525.33      553.35     18.80 o 
  -2   6  16      259.26      252.61      8.28 o 
  -1   6  16       60.83       61.74      4.60 o 
   0   6  16        2.11        0.81      4.67 o 
   1   6  16       24.56       18.42      2.63 o 
   2   6  16        1.43        2.79      1.90 o 
   3   6  16       98.92      105.83      3.49 o 
   4   6  16       21.87       21.65      1.70 o 
   5   6  16       90.52       89.83      5.80 o 
   6   6  16        5.07        7.84      3.76 o 
   7   6  16       73.51       64.53      6.28 o 
   8   6  16       53.13       56.76      6.55 o 
 -11   7  16       14.22       10.78      6.04 o 
 -10   7  16       41.21       32.56      8.08 o 
  -9   7  16       12.23        6.51      6.05 o 
  -8   7  16      317.62      332.03     14.40 o 
  -7   7  16      206.09      201.91     13.38 o 
  -6   7  16      357.84      330.90     16.04 o 
  -5   7  16        4.14        4.88      8.31 o 
  -4   7  16      164.05      146.41      9.11 o 
  -3   7  16       97.73       88.64      6.12 o 
  -2   7  16      100.90      114.18      6.10 o 
  -1   7  16      553.47      504.33     14.64 o 
   0   7  16       32.11       32.37      3.32 o 
   1   7  16      142.73      150.87      5.19 o 
   2   7  16        4.86        5.12      2.45 o 
   3   7  16       37.09       31.71      2.06 o 
   4   7  16      419.68      435.19     12.60 o 
   5   7  16       41.04       50.55      6.55 o 
   6   7  16        9.89        2.37      5.83 o 
   7   7  16        8.96        6.68      5.09 o 
  -9   8  16        6.06        8.66     10.17 o 
  -8   8  16      228.84      248.02     13.19 o 
  -7   8  16       14.94       18.11      6.48 o 
  -6   8  16      308.31      318.52     13.81 o 
  -5   8  16      122.01      100.85      7.55 o 
  -4   8  16       74.67       82.75      7.42 o 
  -3   8  16       39.15       36.67      5.12 o 
  -2   8  16       38.68       46.54      6.82 o 
  -1   8  16       96.84      101.00      5.24 o 
   0   8  16       12.40        7.33      3.38 o 
   1   8  16      157.98      154.54      5.49 o 
   2   8  16       13.50       14.46      2.73 o 
   3   8  16      127.69      119.71      4.83 o 
   4   8  16       31.67       25.18      7.92 o 
   5   8  16      118.21      136.67      8.05 o 
   6   8  16       62.17       73.17      6.59 o 
  -7   9  16       15.99       18.24      6.81 o 
  -6   9  16       14.27       14.95      5.59 o 
  -5   9  16      526.55      527.17     14.13 o 
  -4   9  16      127.48      142.71      7.30 o 
  -3   9  16       31.76       31.21      5.02 o 
  -2   9  16        8.37       13.42      3.79 o 
  -1   9  16        2.10       -1.27      3.05 o 
   0   9  16       22.39       22.99      4.26 o 
   1   9  16      147.91      162.56      6.32 o 
   2   9  16        1.66        1.38      2.58 o 
   3   9  16       20.62       15.08      7.82 o 
   4   9  16      123.66      134.64     10.28 o 
  -3  10  16        4.38        2.66      5.88 o 
  -2  10  16       40.11       43.16      4.80 o 
  -1  10  16       62.77       58.46      4.80 o 
 -14   0  17      683.35      739.62     22.89 o 
 -12   0  17      211.39      199.31     12.69 o 
 -10   0  17      389.90      416.12     17.23 o 
  -8   0  17       88.14       87.59      9.49 o 
  -6   0  17      546.77      500.14     17.54 o 
  -4   0  17     1468.65     1515.27     43.06 o 
  -2   0  17     3353.96     3438.84     86.36 o 
   0   0  17        1.78        4.07      3.62 o 
   2   0  17      704.93      690.48     11.59 o 
   4   0  17       99.50      106.19      6.32 o 
   6   0  17       36.65       31.66      2.51 o 
   8   0  17       14.92       11.89     12.47 o 
  10   0  17       87.08       95.46     11.98 o 
 -14   1  17       26.46       32.92      4.76 o 
 -13   1  17      140.80      159.94      7.00 o 
 -12   1  17      338.84      353.50      9.14 o 
 -11   1  17       16.62       12.12      4.19 o 
 -10   1  17        5.25        0.57      3.01 o 
  -9   1  17        2.18       -0.37      4.24 o 
  -8   1  17       35.93       44.39      5.41 o 
  -7   1  17      992.24      934.59     20.64 o 
  -6   1  17      734.78      737.75     18.97 o 
  -5   1  17       96.82       86.03      7.27 o 
  -4   1  17       60.15       71.62      5.34 o 
  -3   1  17     1444.33     1400.96     26.60 o 
  -2   1  17       48.56       61.48      4.86 o 
  -1   1  17      527.32      509.54     11.70 o 
   0   1  17      380.55      401.26      8.23 o 
   1   1  17       77.97       79.37      3.26 o 
   2   1  17      449.55      471.29      7.19 o 
   3   1  17       70.77       58.44      2.43 o 
   4   1  17        2.24        0.94      1.84 o 
   5   1  17      378.03      400.03      6.45 o 
   6   1  17       51.30       52.48      2.08 o 
   7   1  17        0.05        0.80      0.94 o 
   8   1  17      123.84      104.15      3.21 o 
   9   1  17       52.20       60.23      7.93 o 
  10   1  17       17.25       23.58      5.91 o 
 -14   2  17      822.45      877.09     20.42 o 
 -13   2  17       17.63       13.64      3.54 o 
 -12   2  17        1.97        6.85      3.54 o 
 -11   2  17      117.42      122.05      6.82 o 
 -10   2  17       90.14      121.22      5.23 o 
  -9   2  17        0.30        1.63      2.74 o 
  -8   2  17      107.13       87.29      6.89 o 
  -7   2  17      599.65      589.06     17.21 o 
  -6   2  17      197.68      204.27      7.94 o 
  -5   2  17      350.06      346.73     11.20 o 
  -4   2  17       20.60       22.97      5.55 o 
  -3   2  17      790.33      771.62     16.07 o 
  -2   2  17     3765.07     3902.31     73.90 o 
  -1   2  17      140.59      145.02      5.65 o 
   0   2  17       42.49       46.63      2.59 o 
   1   2  17      601.10      591.27      9.32 o 
   2   2  17        0.42        0.40      2.05 o 
   3   2  17      516.67      507.47      7.75 o 
   4   2  17       27.44       17.55      1.86 o 
   5   2  17       13.77        6.40      2.06 o 
   6   2  17      251.12      234.78      2.65 o 
   7   2  17      134.35      127.02      3.55 o 
   8   2  17        7.09        9.85      2.28 o 
   9   2  17       45.01       44.37      2.17 o 
  10   2  17       17.61        5.72      5.48 o 
 -14   3  17        0.00       -7.45      7.45 o 
 -13   3  17       24.97       29.47      4.22 o 
 -12   3  17      146.48      145.73      7.45 o 
 -11   3  17       11.64       15.21      3.32 o 
 -10   3  17     1473.78     1416.64     24.99 o 
  -9   3  17        5.29        1.76      2.53 o 
  -8   3  17      210.44      205.96      5.36 o 
  -7   3  17      532.04      519.32     17.78 o 
  -6   3  17       65.20       60.23      5.53 o 
  -5   3  17      201.29      206.19      8.52 o 
  -4   3  17      305.20      309.61      9.98 o 
  -3   3  17      194.18      200.90      7.38 o 
  -2   3  17     1024.84     1041.15     17.85 o 
  -1   3  17       99.63      105.18      4.20 o 
   0   3  17      590.36      564.80      7.85 o 
   1   3  17       17.41       14.32      2.76 o 
   2   3  17      112.56      137.80      4.21 o 
   3   3  17       97.30      104.18      3.37 o 
   4   3  17      116.82      109.31      3.10 o 
   5   3  17      421.93      452.89      5.90 o 
   6   3  17       24.32       26.52      3.39 o 
   7   3  17      109.34       97.83      4.08 o 
   8   3  17      224.80      239.78      6.85 o 
   9   3  17        2.12        1.80      2.40 o 
  10   3  17        4.50        1.93      4.42 o 
 -13   4  17       28.70       36.02      5.66 o 
 -12   4  17       45.59       47.09      3.84 o 
 -11   4  17      556.96      529.93     10.32 o 
 -10   4  17       11.38        7.09      3.68 o 
  -9   4  17       33.12       32.40      2.82 o 
  -8   4  17       19.50       25.54      3.75 o 
  -7   4  17       59.46       60.13      2.66 o 
  -6   4  17        1.98        1.83      1.48 o 
  -5   4  17     1061.60     1060.00     17.10 o 
  -4   4  17       25.22       16.80      2.03 o 
  -3   4  17      186.20      181.80      2.77 o 
  -2   4  17       27.34       35.59      1.91 o 
  -1   4  17       31.41       32.85      2.16 o 
   0   4  17       38.81       34.43      1.65 o 
   1   4  17      796.39      832.99     10.96 o 
   2   4  17      157.96      157.68      4.86 o 
   3   4  17       93.01      102.69      2.42 o 
   4   4  17       24.61       24.82      1.57 o 
   5   4  17      196.66      197.70      3.64 o 
   6   4  17       37.88       35.34      3.99 o 
   7   4  17        2.20        1.81      2.38 o 
   8   4  17       53.65       25.48      3.51 o 
   9   4  17      201.88      191.48      6.84 o 
 -12   5  17      176.46      183.60      5.59 o 
 -11   5  17        0.66        1.85      2.41 o 
 -10   5  17      717.93      685.73     14.26 o 
  -9   5  17        0.30        0.74      2.75 o 
  -8   5  17       63.15       56.94      3.57 o 
  -7   5  17        4.12        5.68      2.11 o 
  -6   5  17        2.00        2.26      1.34 o 
  -5   5  17       61.59       53.80      7.32 o 
  -4   5  17      136.12      138.50      9.07 o 
  -3   5  17       89.19       94.24      6.30 o 
  -2   5  17      613.72      582.49     13.40 o 
  -1   5  17      299.30      289.32      8.02 o 
   0   5  17       26.63       20.33      4.04 o 
   1   5  17      191.49      198.64      5.31 o 
   2   5  17      588.28      593.87      8.79 o 
   3   5  17       68.35       70.41      3.03 o 
   4   5  17      140.26      130.23      2.92 o 
   5   5  17       42.78       34.64      4.93 o 
   6   5  17        7.65       10.09      3.99 o 
   7   5  17      142.35      158.20      7.19 o 
   8   5  17       73.71       78.44      5.47 o 
   9   5  17        6.77       16.94      5.46 o 
 -11   6  17       24.87       24.75      5.45 o 
 -10   6  17      150.28      145.18      8.72 o 
  -9   6  17       25.02       24.81      6.42 o 
  -8   6  17       93.88      105.22      8.38 o 
  -7   6  17       41.10       35.85      7.26 o 
  -6   6  17      450.70      436.29     14.30 o 
  -5   6  17      270.55      277.64     10.73 o 
  -4   6  17      436.95      414.07     12.76 o 
  -3   6  17      517.37      526.67     13.73 o 
  -2   6  17      179.92      150.89      9.53 o 
  -1   6  17        6.70        6.66      3.23 o 
   0   6  17       32.96       34.30      4.09 o 
   1   6  17      289.26      285.77      6.44 o 
   2   6  17       11.00       16.58      2.55 o 
   3   6  17      427.03      421.49      7.12 o 
   4   6  17       11.29        8.43      2.55 o 
   5   6  17        7.25        3.21      4.44 o 
   6   6  17       63.76       54.47      5.12 o 
   7   6  17      179.37      171.19      7.21 o 
   8   6  17      194.16      208.90      7.95 o 
 -10   7  17       11.20       12.24      7.87 o 
  -9   7  17        3.32        3.09      5.38 o 
  -8   7  17      142.65      133.78     10.90 o 
  -7   7  17       22.18       19.38      5.78 o 
  -6   7  17      368.96      366.77     13.00 o 
  -5   7  17       92.98       96.48      7.37 o 
  -4   7  17       57.57       50.30      6.56 o 
  -3   7  17       20.82        9.24      4.70 o 
  -2   7  17      115.54      108.78      5.95 o 
  -1   7  17      237.09      235.10      7.40 o 
   0   7  17        1.02        0.74      3.00 o 
   1   7  17       42.10       45.21      3.62 o 
   2   7  17       81.94       81.21      3.75 o 
   3   7  17       81.75       75.04      3.18 o 
   4   7  17       93.73       97.16      6.75 o 
   5   7  17       23.51       28.72      5.80 o 
   6   7  17      388.86      438.53     14.60 o 
  -9   8  17        1.08       -0.63      9.68 o 
  -8   8  17       82.57       79.70      8.11 o 
  -7   8  17        4.64        5.42      6.07 o 
  -6   8  17        0.58        0.92      5.38 o 
  -5   8  17       10.68       13.14      6.99 o 
  -4   8  17      214.29      200.31      8.97 o 
  -3   8  17      225.76      210.66      9.33 o 
  -2   8  17       43.04       41.33      4.34 o 
  -1   8  17        2.04        2.44      3.78 o 
   0   8  17      156.97      155.46      5.33 o 
   1   8  17       45.30       64.41      4.40 o 
   2   8  17      165.71      161.07      4.37 o 
   3   8  17      333.55      333.32     14.14 o 
   4   8  17      144.44      143.21      9.78 o 
   5   8  17        0.22       -4.81      4.81 o 
  -6   9  17        9.70       13.12      6.49 o 
  -5   9  17       13.77       17.47      4.95 o 
  -4   9  17      123.97      127.57      8.71 o 
  -3   9  17        5.05        6.24      4.61 o 
  -2   9  17       19.14       10.14      4.38 o 
  -1   9  17        1.65        1.61      3.04 o 
   0   9  17       66.15       64.84      6.05 o 
   1   9  17       83.26       86.67      4.02 o 
   2   9  17      186.55      218.00      5.99 o 
 -14   0  18       14.64       17.99      6.68 o 
 -12   0  18       91.72       94.02     10.08 o 
 -10   0  18      655.73      665.86     23.33 o 
  -8   0  18        1.09        0.69      6.22 o 
  -6   0  18      148.79      202.48     15.03 o 
  -4   0  18      357.95      376.78     15.68 o 
  -2   0  18     2023.79     2101.67     56.71 o 
   0   0  18     4505.54     4735.85    132.74 o 
   2   0  18      544.49      558.11      9.95 o 
   4   0  18      497.06      529.88     11.37 o 
   6   0  18        0.07        4.42      2.65 o 
   8   0  18       85.62       38.84     14.79 o 
  10   0  18      319.93      365.22     20.74 o 
 -14   1  18        2.77        8.31      3.45 o 
 -13   1  18       18.05       20.91      3.78 o 
 -12   1  18      215.48      192.97      7.03 o 
 -11   1  18       16.53       13.66      3.69 o 
 -10   1  18        1.42        1.09      3.12 o 
  -9   1  18      719.00      693.23     17.67 o 
  -8   1  18       38.53       40.59      5.38 o 
  -7   1  18      121.05      107.06      7.64 o 
  -6   1  18      419.24      432.66     13.89 o 
  -5   1  18      418.53      385.59     10.84 o 
  -4   1  18      137.24      159.68      7.90 o 
  -3   1  18     1411.08     1398.82     27.37 o 
  -2   1  18      397.86      442.34     12.89 o 
  -1   1  18       51.11       51.92      3.86 o 
   0   1  18        0.58        3.63      2.07 o 
   1   1  18        4.56        7.40      2.02 o 
   2   1  18        2.50        0.50      1.83 o 
   3   1  18       90.98       90.93      2.83 o 
   4   1  18       47.91       50.61      3.21 o 
   5   1  18      208.46      228.69      4.16 o 
   6   1  18        4.73        0.83      1.16 o 
   7   1  18        6.60        4.20      2.47 o 
   8   1  18       82.99       95.26      9.06 o 
   9   1  18      163.49      173.72     11.27 o 
  10   1  18       13.96        6.33      5.26 o 
 -13   2  18      146.97      165.90      6.84 o 
 -12   2  18      149.14      170.44      6.89 o 
 -11   2  18        7.17        9.14      4.48 o 
 -10   2  18      303.95      277.78      7.47 o 
  -9   2  18        0.21       -1.35      2.74 o 
  -8   2  18      783.11      762.65     18.63 o 
  -7   2  18       32.41       40.30      6.09 o 
  -6   2  18       12.35       13.97      4.80 o 
  -5   2  18      204.02      199.07      7.95 o 
  -4   2  18      960.09      951.99     18.87 o 
  -3   2  18      468.47      459.67     11.64 o 
  -2   2  18      358.46      364.47      8.61 o 
  -1   2  18      273.63      288.10      7.56 o 
   0   2  18      474.41      486.25      7.89 o 
   1   2  18       82.76       98.22      4.38 o 
   2   2  18     1293.70     1330.44     18.07 o 
   3   2  18       15.64       21.70      2.04 o 
   4   2  18        8.47       14.90      2.57 o 
   5   2  18       59.40       56.62      3.25 o 
   6   2  18      257.82      234.54      2.85 o 
   7   2  18      185.59      185.86      5.73 o 
   8   2  18       28.97       27.75      2.22 o 
   9   2  18       87.72      106.23      7.71 o 
 -13   3  18       18.64       19.36      4.11 o 
 -12   3  18       65.06       80.65      6.86 o 
 -11   3  18        1.17        0.00      2.74 o 
 -10   3  18       12.51       14.66      3.23 o 
  -9   3  18       68.18       69.46      5.08 o 
  -8   3  18       68.79       70.33      3.75 o 
  -7   3  18      466.41      468.81     12.56 o 
  -6   3  18      105.72      107.43      7.09 o 
  -5   3  18      740.36      742.11     17.43 o 
  -4   3  18       30.68       27.56      4.26 o 
  -3   3  18       33.56       34.59      4.12 o 
  -2   3  18       82.29       82.04      2.64 o 
  -1   3  18       20.47       21.19      2.11 o 
   0   3  18       10.44       12.59      2.67 o 
   1   3  18      149.87      158.79      4.25 o 
   2   3  18       16.74       24.07      3.17 o 
   3   3  18      161.56      161.31      3.56 o 
   4   3  18        0.17        2.64      1.95 o 
   5   3  18      219.63      233.64      3.85 o 
   6   3  18      567.16      587.20     10.20 o 
   7   3  18      159.40      168.34      4.38 o 
   8   3  18       77.25       74.31      3.19 o 
   9   3  18        9.06        6.21      2.55 o 
 -12   4  18      147.13      158.49      5.67 o 
 -11   4  18       72.63       82.89      5.93 o 
 -10   4  18       10.84        5.22      2.59 o 
  -9   4  18      220.86      226.59      7.86 o 
  -8   4  18        9.65       14.22      2.31 o 
  -7   4  18       36.17       33.81      3.66 o 
  -6   4  18       55.03       53.99      2.29 o 
  -5   4  18      755.08      720.87      9.87 o 
  -4   4  18       13.75        0.33      1.04 o 
  -3   4  18        4.00        5.36      1.56 o 
  -2   4  18       96.58      100.58      2.87 o 
  -1   4  18       58.05       57.77      2.74 o 
   0   4  18       14.70       14.29      2.22 o 
   1   4  18      167.18      162.15      3.88 o 
   2   4  18       76.92       73.30      2.96 o 
   3   4  18      150.83      142.47      3.17 o 
   4   4  18        9.82        8.41      1.88 o 
   5   4  18        0.34        0.21      1.90 o 
   6   4  18        1.02       -0.55      2.47 o 
   7   4  18      139.70      119.92      5.30 o 
   8   4  18       71.98       65.64      4.58 o 
 -12   5  18       97.94       97.89      7.65 o 
 -11   5  18        7.79        8.64      5.25 o 
 -10   5  18      187.73      178.92      6.55 o 
  -9   5  18       46.38       51.18      4.01 o 
  -8   5  18        0.14        2.96      2.28 o 
  -7   5  18      411.15      394.51      6.81 o 
  -6   5  18      877.89      758.35      9.83 o 
  -5   5  18      113.03      118.88      7.81 o 
  -4   5  18      203.89      214.77      9.08 o 
  -3   5  18      156.85      167.47      8.82 o 
  -2   5  18      405.66      399.15     10.57 o 
  -1   5  18       96.53      109.52      6.38 o 
   0   5  18       94.10       99.97      5.13 o 
   1   5  18       99.04       96.55      4.16 o 
   2   5  18      528.74      536.39      8.96 o 
   3   5  18      136.80      141.71      4.26 o 
   4   5  18        1.29        3.32      1.17 o 
   5   5  18       16.23       21.09      6.96 o 
   6   5  18       16.78       14.22      5.71 o 
   7   5  18      337.52      319.23     12.79 o 
   8   5  18       15.90       17.38      5.51 o 
 -11   6  18        0.47        5.25      5.61 o 
 -10   6  18      136.11      125.37      9.38 o 
  -9   6  18        9.82       12.37      6.09 o 
  -8   6  18       38.37       40.57      6.76 o 
  -7   6  18        3.26        8.65      5.38 o 
  -6   6  18       40.12       53.06      6.65 o 
  -5   6  18       10.82       13.48      5.69 o 
  -4   6  18      420.83      382.13     13.81 o 
  -3   6  18       75.34       84.95      6.73 o 
  -2   6  18       58.01       66.47      5.87 o 
  -1   6  18      214.31      238.45      8.47 o 
   0   6  18        7.14       10.32      2.94 o 
   1   6  18      178.08      174.34      4.62 o 
   2   6  18       99.01       89.22      3.68 o 
   3   6  18       44.80       32.70      2.54 o 
   4   6  18      204.92      219.59      9.07 o 
   5   6  18        6.27        1.36      3.62 o 
   6   6  18      134.76      137.43      6.85 o 
   7   6  18       89.89      105.69      6.02 o 
  -9   7  18       10.78       14.37      6.20 o 
  -8   7  18      118.48      123.39      9.28 o 
  -7   7  18        1.55       -1.92      5.66 o 
  -6   7  18      379.18      390.53     15.74 o 
  -5   7  18       45.33       45.93      6.12 o 
  -4   7  18       22.34       19.45      5.56 o 
  -3   7  18       94.48       92.38      7.24 o 
  -2   7  18       91.95       99.31      6.70 o 
  -1   7  18      121.03      119.05      5.50 o 
   0   7  18      232.18      224.47      5.95 o 
   1   7  18       13.38       16.80      3.17 o 
   2   7  18       42.64       46.23      2.64 o 
   3   7  18       11.55        8.50      3.35 o 
   4   7  18       14.54        9.63      4.87 o 
   5   7  18       73.43       74.57      7.29 o 
  -8   8  18      217.64      226.67     15.02 o 
  -7   8  18        0.41       -0.10      4.90 o 
  -6   8  18        0.38       -1.12      4.76 o 
  -5   8  18      131.19      124.20      9.49 o 
  -4   8  18        6.43        4.63      6.25 o 
  -3   8  18        1.40       -2.84      4.57 o 
  -2   8  18       31.62       32.98      4.22 o 
  -1   8  18      162.06      149.21      7.11 o 
   0   8  18        0.32        4.59      3.33 o 
   1   8  18      111.21       94.72      4.17 o 
   2   8  18        0.03        5.00      2.08 o 
   3   8  18        0.13       -4.93      4.93 o 
   4   8  18      304.59      323.27     27.05 o 
  -4   9  18      115.85      108.18      6.88 o 
  -3   9  18       49.69       40.03      5.71 o 
  -2   9  18       27.00       29.51      6.03 o 
  -1   9  18       45.10       42.94      4.16 o 
   0   9  18       38.71       45.76      4.75 o 
 -12   0  19        3.41        3.86      4.29 o 
 -10   0  19      547.04      484.13     19.83 o 
  -8   0  19      868.52      845.29     39.12 o 
  -6   0  19       32.13       24.11      7.40 o 
  -4   0  19       20.65       21.77      5.77 o 
  -2   0  19      919.70      934.27     22.98 o 
   0   0  19      338.41      318.86     10.04 o 
   2   0  19       32.37       45.19      3.80 o 
   4   0  19       90.36       90.55      6.31 o 
   6   0  19      187.10      157.01      4.31 o 
   8   0  19       83.74       72.56     17.52 o 
 -13   1  19      197.33      191.04     10.13 o 
 -12   1  19        0.98        0.03      3.12 o 
 -11   1  19       11.18        4.98      3.45 o 
 -10   1  19      108.06      109.88      7.83 o 
  -9   1  19      365.82      347.00     13.90 o 
  -8   1  19       12.78       24.17      7.64 o 
  -7   1  19      320.41      293.75      9.90 o 
  -6   1  19     1209.89     1156.17     22.86 o 
  -5   1  19      260.00      261.73      9.09 o 
  -4   1  19       46.54       43.33      6.07 o 
  -3   1  19      184.72      186.29      6.94 o 
  -2   1  19      800.94      815.43     17.83 o 
  -1   1  19      333.85      353.87     10.32 o 
   0   1  19      705.50      745.51     10.26 o 
   1   1  19      159.81      166.62      4.04 o 
   2   1  19      238.97      243.01      5.29 o 
   3   1  19      329.96      306.08      6.23 o 
   4   1  19       20.60       24.50      3.66 o 
   5   1  19      106.01      111.21      3.12 o 
   6   1  19      331.07      326.93      4.14 o 
   7   1  19        8.99        9.33      2.07 o 
   8   1  19        1.78       -3.64      5.88 o 
   9   1  19      153.81      171.78     11.18 o 
 -13   2  19      109.69      126.76      7.40 o 
 -12   2  19       59.53       63.18      5.43 o 
 -11   2  19      503.02      489.74     12.49 o 
 -10   2  19       76.75       87.06      6.41 o 
  -9   2  19      702.52      722.47     22.33 o 
  -8   2  19       15.80       16.95      7.28 o 
  -7   2  19      223.20      224.88      8.85 o 
  -6   2  19       42.01       32.86      4.83 o 
  -5   2  19        0.34       -0.33      3.86 o 
  -4   2  19       59.80       65.30      6.82 o 
  -3   2  19        5.34        8.00      3.75 o 
  -2   2  19       76.07       80.56      5.28 o 
  -1   2  19       84.61       87.48      3.14 o 
   0   2  19       16.38       17.33      2.62 o 
   1   2  19        3.32        2.83      2.31 o 
   2   2  19       41.92       50.65      2.61 o 
   3   2  19       22.73       22.09      2.46 o 
   4   2  19       85.62       82.08      3.06 o 
   5   2  19       89.10       82.70      2.62 o 
   6   2  19       69.12       60.39      3.02 o 
   7   2  19       11.12       11.20      2.45 o 
   8   2  19      102.41       86.60      3.69 o 
   9   2  19        7.34       10.26      4.88 o 
 -12   3  19        0.92       -1.72      3.07 o 
 -11   3  19       11.23       13.12      3.25 o 
 -10   3  19      342.30      342.89      8.12 o 
  -9   3  19        5.26       -0.30      3.36 o 
  -8   3  19      648.74      643.38     18.17 o 
  -7   3  19      113.31      114.27      6.91 o 
  -6   3  19      136.89      132.79      7.52 o 
  -5   3  19      835.24      854.60     19.28 o 
  -4   3  19        0.95        3.53      4.38 o 
  -3   3  19       15.24       10.85      3.91 o 
  -2   3  19       76.94       89.96      3.98 o 
  -1   3  19        2.64        2.25      1.66 o 
   0   3  19      285.72      274.94      5.83 o 
   1   3  19       71.78       74.52      3.31 o 
   2   3  19      417.63      383.83      7.35 o 
   3   3  19      156.04      151.74      3.46 o 
   4   3  19      407.19      410.67      5.59 o 
   5   3  19       84.78       78.43      2.25 o 
   6   3  19      230.24      245.45      5.92 o 
   7   3  19      160.87      165.44      4.35 o 
   8   3  19        1.43       -0.54      1.86 o 
 -12   4  19       79.02       73.13      4.31 o 
 -11   4  19       22.88       15.66      4.40 o 
 -10   4  19        6.90        2.36      2.35 o 
  -9   4  19      422.45      417.56     10.09 o 
  -8   4  19       55.11       54.91      2.81 o 
  -7   4  19       61.76       60.09      3.77 o 
  -6   4  19        1.85        2.63      2.30 o 
  -5   4  19       33.01       49.10      2.84 o 
  -4   4  19      752.50      781.12     17.85 o 
  -3   4  19       31.74       29.35      1.36 o 
  -2   4  19       52.87       49.92      1.59 o 
  -1   4  19      194.90      191.53      4.40 o 
   0   4  19      510.25      514.32      8.21 o 
   1   4  19       14.16       12.68      2.36 o 
   2   4  19       31.51       33.56      3.18 o 
   3   4  19        2.86        0.81      1.22 o 
   4   4  19       62.43       57.15      2.00 o 
   5   4  19       16.87       16.28      2.33 o 
   6   4  19      114.10      119.94      5.26 o 
   7   4  19      142.65      150.40      5.71 o 
   8   4  19       82.09       74.99      4.11 o 
 -11   5  19       73.71       81.60      9.51 o 
 -10   5  19       21.49       22.51      6.32 o 
  -9   5  19      104.94       97.84      7.98 o 
  -8   5  19      188.91      182.05      8.77 o 
  -7   5  19       78.06       71.89      6.94 o 
  -6   5  19      628.54      632.65     15.31 o 
  -5   5  19       32.72       47.30     14.17 o 
  -4   5  19       40.51       34.86      6.02 o 
  -3   5  19       16.82       13.09      4.62 o 
  -2   5  19      193.98      212.65      8.87 o 
  -1   5  19        2.37        3.06      3.04 o 
   0   5  19        1.22        1.78      3.93 o 
   1   5  19        1.98        3.46      2.83 o 
   2   5  19       44.86       47.50      3.74 o 
   3   5  19        5.89        1.20      1.68 o 
   4   5  19      254.94      266.74      9.75 o 
   5   5  19       27.59       30.91      5.35 o 
   6   5  19      505.61      540.10     15.57 o 
   7   5  19      176.12      212.55      8.38 o 
 -10   6  19        0.41        2.45      5.37 o 
  -9   6  19        3.24        0.26      5.24 o 
  -8   6  19        2.86        2.68      7.44 o 
  -7   6  19      118.92      108.56      8.46 o 
  -6   6  19      583.75      553.57     16.50 o 
  -5   6  19      246.17      244.41     10.33 o 
  -4   6  19        1.17        2.76      4.13 o 
  -3   6  19      511.99      522.62     13.44 o 
  -2   6  19       54.83       48.66      5.21 o 
  -1   6  19      217.37      220.38      8.02 o 
   0   6  19       61.21       78.38      4.19 o 
   1   6  19        6.11        3.88      3.50 o 
   2   6  19      225.11      199.37      6.42 o 
   3   6  19       50.03       60.20      2.61 o 
   4   6  19        4.75        3.81      4.21 o 
   5   6  19      255.29      227.21     11.27 o 
   6   6  19        0.56       -5.39      5.39 o 
  -9   7  19       33.98       40.27     12.78 o 
  -8   7  19       61.60       64.73      7.91 o 
  -7   7  19       43.97       53.61      8.36 o 
  -6   7  19      799.76      800.84     21.85 o 
  -5   7  19        2.63        4.76      4.75 o 
  -4   7  19      424.68      380.15     14.11 o 
  -3   7  19        0.13        0.88      4.82 o 
  -2   7  19      100.92       84.95      5.52 o 
  -1   7  19       32.22       32.76      4.62 o 
   0   7  19       31.47       30.78      3.79 o 
   1   7  19      176.92      189.81      4.99 o 
   2   7  19       95.84       94.48      3.91 o 
   3   7  19        0.07        4.66      5.25 o 
   4   7  19       87.67       90.38      7.41 o 
  -6   8  19       27.19       25.64      6.79 o 
  -5   8  19       16.58       16.83      5.36 o 
  -4   8  19      236.68      249.54     13.35 o 
  -3   8  19       21.03       15.02      4.50 o 
  -2   8  19       36.45       46.77      5.20 o 
  -1   8  19      194.08      203.17      7.88 o 
   0   8  19       42.69       52.65      4.39 o 
   1   8  19       18.92       24.61      2.98 o 
   2   8  19      358.22      391.72     20.42 o 
 -12   0  20       25.31        7.01      4.97 o 
 -10   0  20        4.59        4.93      8.71 o 
  -8   0  20      705.12      677.76     26.18 o 
  -6   0  20        6.14       11.06      7.10 o 
  -4   0  20      516.55      544.44     17.19 o 
  -2   0  20      342.96      364.38     13.95 o 
   0   0  20       92.41      100.55      7.79 o 
   2   0  20     1383.06     1364.72     24.27 o 
   4   0  20      459.21      473.56     12.55 o 
   6   0  20      432.62      398.17      8.99 o 
   8   0  20      827.22      926.86     52.04 o 
 -12   1  20       10.05       11.29      3.98 o 
 -11   1  20        0.69        3.19      3.64 o 
 -10   1  20      178.45      195.78     12.26 o 
  -9   1  20      127.85      114.57      9.13 o 
  -8   1  20      465.45      421.98     13.32 o 
  -7   1  20      883.67      904.32     19.84 o 
  -6   1  20       49.80       45.80      5.58 o 
  -5   1  20      347.64      364.05     14.93 o 
  -4   1  20        0.66        5.91      3.66 o 
  -3   1  20      398.40      393.21     14.95 o 
  -2   1  20        9.34        8.99      3.29 o 
  -1   1  20       50.88       58.64      5.01 o 
   0   1  20      239.06      247.78      6.94 o 
   1   1  20       27.79       33.70      3.32 o 
   2   1  20       37.85       30.17      3.41 o 
   3   1  20      234.15      240.95      6.41 o 
   4   1  20        0.01       -0.40      2.52 o 
   5   1  20       41.88       44.58      2.78 o 
   6   1  20        3.50        6.66      2.24 o 
   7   1  20      223.27      232.51      9.74 o 
   8   1  20        7.38        7.20      6.13 o 
 -12   2  20      371.88      378.77     11.09 o 
 -11   2  20      143.56      140.36      6.52 o 
 -10   2  20       35.49       35.35      5.67 o 
  -9   2  20      315.84      313.73     11.13 o 
  -8   2  20       45.82       46.11      6.60 o 
  -7   2  20      179.60      163.13      7.80 o 
  -6   2  20        9.19       10.16      4.50 o 
  -5   2  20      329.87      325.88     10.86 o 
  -4   2  20        8.49        9.45      3.93 o 
  -3   2  20        2.19        0.54      3.36 o 
  -2   2  20        3.22        5.55      3.04 o 
  -1   2  20       20.80       24.18      3.27 o 
   0   2  20      167.01      175.49      5.54 o 
   1   2  20      636.91      678.12      9.97 o 
   2   2  20      110.79      108.15      3.78 o 
   3   2  20       56.98       54.56      2.42 o 
   4   2  20      110.23      105.85      3.45 o 
   5   2  20       10.74       10.15      1.81 o 
   6   2  20       67.49       58.68      2.98 o 
   7   2  20       69.02       58.97      3.36 o 
   8   2  20       20.29       18.75      6.76 o 
 -12   3  20       65.00       57.06      4.77 o 
 -11   3  20       56.57       56.30      6.17 o 
 -10   3  20        0.86        1.51      2.69 o 
  -9   3  20        0.12       -1.98      2.36 o 
  -8   3  20      145.09      159.99      6.67 o 
  -7   3  20       21.59        4.73      2.18 o 
  -6   3  20        2.89        6.68      4.59 o 
  -5   3  20      211.95      234.29      9.46 o 
  -4   3  20      238.47      238.76      7.99 o 
  -3   3  20      326.41      327.85      8.79 o 
  -2   3  20       44.33       38.45      2.17 o 
  -1   3  20      222.94      227.25      6.21 o 
   0   3  20      208.61      226.79      5.26 o 
   1   3  20        3.77        0.45      1.63 o 
   2   3  20       42.68       35.73      2.25 o 
   3   3  20      178.62      168.20      3.69 o 
   4   3  20      225.91      207.92      3.70 o 
   5   3  20        7.95        6.59      2.49 o 
   6   3  20        9.74       12.10      3.05 o 
   7   3  20       21.56       23.40      2.90 o 
 -11   4  20       38.04       36.16      5.52 o 
 -10   4  20      215.51      202.47      5.65 o 
  -9   4  20      172.67      183.07      6.57 o 
  -8   4  20       23.70       18.40      2.21 o 
  -7   4  20       63.34       63.31      2.63 o 
  -6   4  20        0.58       -0.79      2.23 o 
  -5   4  20      212.39      234.45      5.18 o 
  -4   4  20       14.69        4.18      0.86 o 
  -3   4  20      336.11      315.35      6.23 o 
  -2   4  20       12.89       12.04      1.87 o 
  -1   4  20      227.05      210.82      4.96 o 
   0   4  20      131.95      124.71      3.86 o 
   1   4  20        2.43        0.10      1.73 o 
   2   4  20       44.66       39.77      2.55 o 
   3   4  20       87.39       89.92      2.43 o 
   4   4  20        4.17        6.48      2.98 o 
   5   4  20        0.01        1.99      2.12 o 
   6   4  20       12.53       13.70      3.29 o 
   7   4  20        1.82        1.01      2.36 o 
 -10   5  20        1.36        3.10      5.47 o 
  -9   5  20      150.07      162.09      8.93 o 
  -8   5  20      218.82      226.68      9.82 o 
  -7   5  20        4.08        4.84      4.36 o 
  -6   5  20        7.61        9.07      4.95 o 
  -5   5  20       51.80       52.07      7.02 o 
  -4   5  20      558.35      517.33     15.77 o 
  -3   5  20        0.01        4.47      5.64 o 
  -2   5  20      403.80      401.47     11.50 o 
  -1   5  20       16.61       11.67      4.10 o 
   0   5  20        7.36        1.45      2.64 o 
   1   5  20       57.29       59.78      3.60 o 
   2   5  20        0.77        1.20      2.08 o 
   3   5  20       13.65       15.54      2.57 o 
   4   5  20       87.43       74.95      6.39 o 
   5   5  20        4.89       -4.04      4.04 o 
   6   5  20       12.59       19.95      4.90 o 
  -9   6  20      130.76      154.97     10.74 o 
  -8   6  20       12.02       20.14      6.49 o 
  -7   6  20        1.60        3.46      5.20 o 
  -6   6  20        0.62       -5.23      5.23 o 
  -5   6  20        0.36        3.19      5.30 o 
  -4   6  20      200.84      204.50     10.64 o 
  -3   6  20      369.55      376.81     11.12 o 
  -2   6  20       12.82        6.85      3.64 o 
  -1   6  20        2.15        7.91      4.07 o 
   0   6  20      296.61      303.89      8.74 o 
   1   6  20       62.63       79.15      3.93 o 
   2   6  20       46.41       51.30      2.74 o 
   3   6  20      123.90      127.63      8.52 o 
   4   6  20        7.50        0.73      3.78 o 
   5   6  20      182.27      176.37      8.39 o 
  -7   7  20       25.61       22.66      7.36 o 
  -6   7  20      143.61      125.83      8.91 o 
  -5   7  20      197.61      180.90      9.45 o 
  -4   7  20       66.74       83.60      6.75 o 
  -3   7  20       21.35       26.30      4.81 o 
  -2   7  20      230.96      232.36     13.72 o 
  -1   7  20      182.51      192.43      6.78 o 
   0   7  20        8.12       11.38      3.31 o 
   1   7  20      131.49      133.63      5.29 o 
   2   7  20       64.50       50.63      3.76 o 
   3   7  20        2.49       -4.60      4.60 o 
  -4   8  20      262.57      266.57     12.27 o 
  -3   8  20       13.51       12.52      5.69 o 
  -2   8  20      118.59      129.47      6.17 o 
  -1   8  20       73.74       93.72      8.19 o 
   0   8  20       16.47       14.98      3.17 o 
 -12   0  21       54.78       23.23      5.12 o 
 -10   0  21       78.64       84.95     10.21 o 
  -8   0  21      105.00      103.00     11.97 o 
  -6   0  21       52.91       49.13     12.40 o 
  -4   0  21        9.40       14.05      5.44 o 
  -2   0  21      171.85      175.45      9.69 o 
   0   0  21      424.40      452.33     12.30 o 
   2   0  21        1.94       -1.01      3.15 o 
   4   0  21      704.11      704.96     22.15 o 
   6   0  21      861.99      868.04     31.29 o 
 -12   1  21        5.70        4.67      4.38 o 
 -11   1  21       59.02       29.36      4.26 o 
 -10   1  21      271.87      255.87     11.36 o 
  -9   1  21        3.12        3.08      4.67 o 
  -8   1  21       55.22       65.46      7.30 o 
  -7   1  21      259.22      302.28     10.27 o 
  -6   1  21       28.43       33.65      6.69 o 
  -5   1  21      263.56      230.30      8.72 o 
  -4   1  21       27.84       28.50      4.50 o 
  -3   1  21      270.16      258.00      7.97 o 
  -2   1  21       24.87       21.90      4.56 o 
  -1   1  21      125.99      147.29      5.59 o 
   0   1  21      188.59      186.24      5.32 o 
   1   1  21      508.78      522.69      8.30 o 
   2   1  21      108.61      107.30      3.57 o 
   3   1  21       41.83       38.26      3.52 o 
   4   1  21        2.51        4.60      3.09 o 
   5   1  21      740.25      739.25     10.35 o 
   6   1  21       98.76       78.86      3.19 o 
   7   1  21      193.06      230.07      9.87 o 
 -12   2  21      179.65      177.48     15.58 o 
 -11   2  21       42.59       53.01      4.66 o 
 -10   2  21       14.26       13.36      3.40 o 
  -9   2  21       26.75       10.00      3.05 o 
  -8   2  21       38.02       35.16      6.37 o 
  -7   2  21        4.62       -1.23      4.47 o 
  -6   2  21        5.15       10.78      4.85 o 
  -5   2  21      276.56      261.89      8.79 o 
  -4   2  21       33.09       35.65      4.74 o 
  -3   2  21       13.59       16.92      4.26 o 
  -2   2  21       10.04       11.38      3.59 o 
  -1   2  21      168.06      188.98      5.05 o 
   0   2  21      879.55      866.00     13.72 o 
   1   2  21      393.99      390.42      8.55 o 
   2   2  21      180.96      187.24      4.52 o 
   3   2  21        6.13       10.68      1.86 o 
   4   2  21       92.86       99.10      3.95 o 
   5   2  21        0.26       -2.24      2.34 o 
   6   2  21      217.95      189.83      5.70 o 
   7   2  21       53.20       56.72      4.19 o 
 -11   3  21       12.74       18.53      5.62 o 
 -10   3  21        5.78        2.99      2.74 o 
  -9   3  21        0.49        0.45      2.32 o 
  -8   3  21       17.35       16.59      3.98 o 
  -7   3  21       57.35       58.35      5.81 o 
  -6   3  21      203.93      188.17      9.01 o 
  -5   3  21        0.03       -2.89      3.99 o 
  -4   3  21      438.01      440.11     12.37 o 
  -3   3  21      348.10      371.64      9.60 o 
  -2   3  21       13.72       11.28      1.88 o 
  -1   3  21      205.25      196.38      5.27 o 
   0   3  21        5.84        3.00      1.73 o 
   1   3  21      108.41      104.37      3.52 o 
   2   3  21        0.52       -0.60      1.63 o 
   3   3  21       79.79       80.85      2.75 o 
   4   3  21      255.96      277.73      5.11 o 
   5   3  21      128.27      124.46      4.67 o 
   6   3  21      109.44      117.11      4.34 o 
 -10   4  21       48.48       53.50      6.80 o 
  -9   4  21      199.35      210.99     10.52 o 
  -8   4  21       46.07       49.97      6.12 o 
  -7   4  21       63.65       70.66      7.49 o 
  -6   4  21       53.28       62.96      6.52 o 
  -5   4  21      218.25      230.39      8.71 o 
  -4   4  21        6.32        3.22      4.24 o 
  -3   4  21      291.21      299.56      9.87 o 
  -2   4  21      217.60      219.60     10.54 o 
  -1   4  21       13.72       11.96      3.82 o 
   0   4  21       89.48       86.99      5.09 o 
   1   4  21       26.81       33.26      3.82 o 
   2   4  21       41.41       40.25      3.40 o 
   3   4  21       65.72       62.98      2.00 o 
   4   4  21        6.72        2.45      2.57 o 
   5   4  21        2.80        6.78      2.12 o 
   6   4  21        4.89        3.63      2.58 o 
  -9   5  21        0.94        4.18      4.88 o 
  -8   5  21        0.03       -1.83      4.83 o 
  -7   5  21      151.48      180.44      8.81 o 
  -6   5  21        0.27        1.01      4.97 o 
  -5   5  21       44.54       26.80      7.20 o 
  -4   5  21      138.46      146.11      9.85 o 
  -3   5  21        0.17       -4.34      4.34 o 
  -2   5  21        0.03        0.00      3.86 o 
  -1   5  21       73.42       72.98      5.05 o 
   0   5  21        3.58        8.89      2.93 o 
   1   5  21       66.99       70.14      3.60 o 
   2   5  21        0.88        1.31      2.05 o 
   3   5  21        0.06        4.22      4.50 o 
   4   5  21       33.70       31.04      6.84 o 
   5   5  21        0.95        3.08      4.03 o 
  -8   6  21      186.00      194.74     14.96 o 
  -7   6  21      160.86      163.01     13.96 o 
  -6   6  21       25.40       16.34      5.69 o 
  -5   6  21      212.78      212.52     10.93 o 
  -4   6  21      361.53      331.35     11.45 o 
  -3   6  21      392.01      387.43     13.32 o 
  -2   6  21       28.68       31.68      4.41 o 
  -1   6  21       85.94       65.42      6.92 o 
   0   6  21       58.50       51.92      3.82 o 
   1   6  21      297.39      319.58      7.38 o 
   2   6  21       20.75       13.66      2.16 o 
   3   6  21       19.99       21.72      4.90 o 
  -6   7  21      284.97      266.13     13.43 o 
  -5   7  21       25.75       30.71      5.95 o 
  -4   7  21      341.95      347.52     15.47 o 
  -3   7  21       79.09       94.17      6.45 o 
  -2   7  21       31.10       28.07      5.21 o 
  -1   7  21      103.59       99.99      5.57 o 
   0   7  21      309.45      325.43     10.14 o 
   1   7  21        0.78        4.56      2.29 o 
 -10   0  22        1.28       13.10      7.74 o 
  -8   0  22      102.95      117.63     18.64 o 
  -6   0  22        0.93        5.95      6.28 o 
  -4   0  22       23.53       17.53      7.56 o 
  -2   0  22      231.14      208.12      9.33 o 
   0   0  22        4.15        6.83      3.25 o 
   2   0  22        2.18        0.31      3.86 o 
   4   0  22      718.07      715.37     15.90 o 
   6   0  22       12.26       16.92      6.69 o 
 -11   1  22       98.83       34.33      4.43 o 
 -10   1  22       57.29       59.65      7.62 o 
  -9   1  22       29.11       16.50      6.40 o 
  -8   1  22        5.19        8.26      6.40 o 
  -7   1  22       55.27       58.36      6.63 o 
  -6   1  22        0.18        0.94      3.77 o 
  -5   1  22      104.18       98.60      6.56 o 
  -4   1  22       24.84       24.25      5.26 o 
  -3   1  22      503.09      497.03     11.70 o 
  -2   1  22       78.67       84.63      4.98 o 
  -1   1  22      104.43      109.34      4.15 o 
   0   1  22       98.80       94.01      3.73 o 
   1   1  22       23.16       23.71      2.67 o 
   2   1  22       74.67       76.96      3.29 o 
   3   1  22       41.19       54.58      3.47 o 
   4   1  22        5.09        6.59      2.56 o 
   5   1  22      262.21      280.05      7.01 o 
   6   1  22        8.32        7.25      2.39 o 
 -11   2  22      143.42      135.37      6.48 o 
 -10   2  22      163.04      120.37      5.59 o 
  -9   2  22       12.23        3.61      2.93 o 
  -8   2  22       34.11       35.18      6.09 o 
  -7   2  22        0.34        1.93      4.67 o 
  -6   2  22        7.94       13.92      4.45 o 
  -5   2  22      252.71      262.34      9.56 o 
  -4   2  22       18.73       22.17      4.74 o 
  -3   2  22       54.08       59.58      5.09 o 
  -2   2  22        4.53        4.19      2.28 o 
  -1   2  22       10.92       15.68      2.55 o 
   0   2  22       37.80       34.98      2.95 o 
   1   2  22       45.71       56.16      3.00 o 
   2   2  22      487.47      515.55      7.82 o 
   3   2  22       90.02       88.62      2.95 o 
   4   2  22        2.01        0.98      1.74 o 
   5   2  22       40.83       45.63      2.99 o 
   6   2  22       53.49       48.56      3.10 o 
 -10   3  22      118.53      120.07      4.79 o 
  -9   3  22        1.11        3.50      2.40 o 
  -8   3  22      225.37      179.79      4.98 o 
  -7   3  22      144.73      148.92     10.74 o 
  -6   3  22       49.89       66.43      5.94 o 
  -5   3  22        0.53        2.98      4.42 o 
  -4   3  22      139.50      135.18      7.23 o 
  -3   3  22      365.29      376.10      6.28 o 
  -2   3  22       68.94       76.36      3.90 o 
  -1   3  22       30.70       32.46      2.48 o 
   0   3  22       15.37       12.37      1.95 o 
   1   3  22       14.96       11.60      2.05 o 
   2   3  22      112.57      107.76      2.98 o 
   3   3  22      124.94      119.02      3.31 o 
   4   3  22       46.12       47.62      4.91 o 
   5   3  22       39.61       40.86      3.68 o 
  -9   4  22        9.18        6.93      5.05 o 
  -8   4  22       35.58       52.58      6.36 o 
  -7   4  22      210.32      201.51     11.11 o 
  -6   4  22        1.64        3.95      5.39 o 
  -5   4  22       14.89       16.25      4.46 o 
  -4   4  22       20.38       15.61      4.61 o 
  -3   4  22       23.31       32.16      5.96 o 
  -2   4  22      325.84      330.29      9.71 o 
  -1   4  22      248.07      262.78     13.00 o 
   0   4  22      381.07      375.07      8.69 o 
   1   4  22       83.34       91.03      4.05 o 
   2   4  22        0.07       -0.30      2.79 o 
   3   4  22       63.50       63.25      5.20 o 
   4   4  22       34.98       31.27      4.56 o 
  -8   5  22       55.48       69.40      8.50 o 
  -7   5  22        1.89        5.10      5.00 o 
  -6   5  22       17.01       23.65      6.57 o 
  -5   5  22        1.22        1.71      4.73 o 
  -4   5  22       62.52       69.46      7.21 o 
  -3   5  22        8.98        2.76      4.70 o 
  -2   5  22      152.09      150.94      6.85 o 
  -1   5  22       40.98       49.24      4.38 o 
   0   5  22      182.15      180.80      7.76 o 
   1   5  22        6.51        7.39      3.29 o 
   2   5  22        0.68       -2.68      2.68 o 
   3   5  22        0.26        6.09      4.24 o 
  -6   6  22       45.33       40.51      6.70 o 
  -5   6  22       59.37       68.00      8.16 o 
  -4   6  22      172.10      183.75      8.71 o 
  -3   6  22        0.31       -0.26      3.72 o 
  -2   6  22       53.37       59.42      6.19 o 
  -1   6  22      343.01      362.93     10.50 o 
   0   6  22       10.25        7.77      2.85 o 
   1   6  22       91.16       91.24      5.32 o 
   2   6  22        2.24        0.92      7.14 o 
 -10   0  23      709.02      740.07     45.70 o 
  -8   0  23        0.01       -6.68      6.68 o 
  -6   0  23        1.45        1.11      6.00 o 
  -4   0  23      143.42      148.17     10.90 o 
  -2   0  23       87.99      113.07      7.37 o 
   0   0  23      829.31      874.53     18.50 o 
   2   0  23       63.46       84.40      5.55 o 
   4   0  23      305.43      303.26      8.83 o 
 -10   1  23        0.44       -3.39      5.54 o 
  -9   1  23       47.62       36.33      7.43 o 
  -8   1  23        9.01        7.67      5.73 o 
  -7   1  23      169.76      160.46      8.75 o 
  -6   1  23      131.57      112.78      6.79 o 
  -5   1  23      107.22      118.72      8.69 o 
  -4   1  23        3.93        7.27      3.98 o 
  -3   1  23      466.61      469.10     13.49 o 
  -2   1  23       15.18       18.83      3.76 o 
  -1   1  23      504.05      526.23      9.59 o 
   0   1  23      287.93      293.58      7.12 o 
   1   1  23      763.98      776.71     14.22 o 
   2   1  23       99.30      110.46      4.42 o 
   3   1  23      143.65      152.49      5.69 o 
   4   1  23       20.29       20.11      2.79 o 
   5   1  23       53.18       61.64      3.59 o 
 -10   2  23       48.03       20.74      3.57 o 
  -9   2  23      193.30      222.31     10.40 o 
  -8   2  23       12.52       19.07      6.57 o 
  -7   2  23       26.24       23.62      5.60 o 
  -6   2  23      114.19      131.40      8.32 o 
  -5   2  23      283.43      247.08     10.07 o 
  -4   2  23       59.39       61.58      5.57 o 
  -3   2  23       71.59       72.42      5.79 o 
  -2   2  23       17.63       18.16      2.43 o 
  -1   2  23        0.02       -0.73      2.56 o 
   0   2  23      428.43      418.67     10.33 o 
   1   2  23      377.84      365.75      8.08 o 
   2   2  23      308.38      315.71      6.77 o 
   3   2  23      192.23      213.48      6.60 o 
   4   2  23      106.82      119.72      4.36 o 
   5   2  23       10.77       12.52      3.05 o 
  -9   3  23       27.61       22.50      6.19 o 
  -8   3  23       12.11        9.97      5.70 o 
  -7   3  23        1.99        3.80      5.55 o 
  -6   3  23       25.25       22.76      5.05 o 
  -5   3  23      520.49      511.19     13.52 o 
  -4   3  23       57.82       55.28      5.26 o 
  -3   3  23       25.57       21.35      2.85 o 
  -2   3  23      335.79      337.79      6.12 o 
  -1   3  23        0.96        0.86      1.69 o 
   0   3  23        4.66        4.91      2.87 o 
   1   3  23      167.43      160.64      6.10 o 
   2   3  23       41.72       39.71      2.60 o 
   3   3  23       15.33       12.38      2.55 o 
   4   3  23      107.52      100.10      5.10 o 
  -8   4  23       60.88       80.84      9.87 o 
  -7   4  23       87.16       73.63      8.26 o 
  -6   4  23      124.21      121.79      8.04 o 
  -5   4  23      134.79      139.32      7.42 o 
  -4   4  23      157.67      154.14      9.98 o 
  -3   4  23       77.61       75.36      6.61 o 
  -2   4  23       29.50       34.02      6.74 o 
  -1   4  23      482.61      524.61     13.53 o 
   0   4  23        3.35        2.76      2.82 o 
   1   4  23        0.48        0.50      2.46 o 
   2   4  23      300.63      311.40      6.77 o 
   3   4  23       56.89       54.83      5.05 o 
  -7   5  23       31.27       25.96      6.20 o 
  -6   5  23        2.74        2.10      5.52 o 
  -5   5  23        5.49        2.57      8.21 o 
  -4   5  23        2.56        3.41      4.84 o 
  -3   5  23       31.41       28.27      4.84 o 
  -2   5  23      414.29      447.27     12.60 o 
  -1   5  23       35.26       30.85      4.02 o 
   0   5  23        4.64        5.31      3.21 o 
   1   5  23        3.05        4.44      2.43 o 
   2   5  23        8.36        6.07      5.51 o 
  -3   6  23      108.62       99.15      7.83 o 
  -2   6  23       39.83       52.99      4.87 o 
  -8   0  24       10.77        0.50      6.14 o 
  -6   0  24       92.65       81.39     14.09 o 
  -4   0  24      100.15      101.75      9.21 o 
  -2   0  24        1.88        5.98      4.57 o 
   0   0  24     1785.30     1918.94     39.04 o 
   2   0  24      151.65      155.79      8.64 o 
   4   0  24       22.55       21.08      6.08 o 
  -9   1  24        5.67        2.82      5.10 o 
  -8   1  24       41.76       39.73      6.35 o 
  -7   1  24        3.70        2.52      5.98 o 
  -6   1  24       39.82       37.58      5.27 o 
  -5   1  24       52.58       58.64      5.50 o 
  -4   1  24        1.73        2.55      3.60 o 
  -3   1  24      224.67      232.64      9.34 o 
  -2   1  24       43.60       41.66      5.17 o 
  -1   1  24      392.70      418.11     10.33 o 
   0   1  24       80.92       65.95      3.77 o 
   1   1  24       98.09       95.09      4.35 o 
   2   1  24      144.68      153.09      5.43 o 
   3   1  24       58.01       53.68      3.45 o 
  -8   2  24       25.99       37.14      6.80 o 
  -7   2  24       78.05       57.15      7.83 o 
  -6   2  24        0.43        0.36      4.21 o 
  -5   2  24      777.40      774.68     19.28 o 
  -4   2  24        0.01        0.40      4.00 o 
  -3   2  24       57.42       58.18      5.95 o 
  -2   2  24       27.37       26.60      3.66 o 
  -1   2  24        2.59        3.65      2.21 o 
   0   2  24      229.44      246.29      5.52 o 
   1   2  24       23.12       17.48      2.29 o 
   2   2  24       16.78       21.50      2.30 o 
   3   2  24      199.36      194.19      6.45 o 
  -8   3  24        2.44       -1.48      4.64 o 
  -7   3  24       77.80       88.22      7.63 o 
  -6   3  24      440.35      452.24     14.14 o 
  -5   3  24      517.46      511.15     17.38 o 
  -4   3  24        1.71       -1.98      3.74 o 
  -3   3  24       14.12       19.48      4.15 o 
  -2   3  24      451.78      445.75     12.86 o 
  -1   3  24       83.48       82.91      6.35 o 
   0   3  24       20.60       11.25      3.59 o 
   1   3  24       74.60       79.04      4.26 o 
   2   3  24       64.95       57.60      3.17 o 
  -6   4  24       21.69       21.29      6.57 o 
  -5   4  24        0.46        5.59      5.05 o 
  -4   4  24       80.06       75.39      7.47 o 
  -3   4  24      117.42      122.03     10.21 o 
  -2   4  24        5.76       10.74      4.78 o 
  -1   4  24      247.20      252.09     11.20 o 
   0   4  24       10.87       14.00      3.15 o 
   1   4  24       21.68       24.37      3.08 o 
  -3   5  24       18.31       21.24      4.64 o 
  -2   5  24      226.12      218.78      9.02 o 
  -6   0  25        0.94        0.89      6.23 o 
  -4   0  25        0.08        6.66      8.93 o 
  -2   0  25       11.41       18.26     10.19 o 
   0   0  25       71.11       58.97      4.76 o 
   2   0  25      166.02      160.93      8.94 o 
  -7   1  25       36.52       17.28      5.80 o 
  -6   1  25       16.97       23.31      5.47 o 
  -5   1  25       28.14       29.97      4.94 o 
  -4   1  25       44.42       56.42      5.85 o 
  -3   1  25        4.43        6.06      3.69 o 
  -2   1  25       21.52       19.88      3.04 o 
  -1   1  25      201.16      214.13      5.97 o 
   0   1  25      150.25      152.89      4.43 o 
   1   1  25      119.35      129.98      4.08 o 
   2   1  25      101.70      103.30      7.42 o 
  -7   2  25       21.29       19.51      6.58 o 
  -6   2  25        0.85        0.32      5.55 o 
  -5   2  25       27.33       23.36      5.75 o 
  -4   2  25        2.34        4.31      3.89 o 
  -3   2  25      176.26      183.50      5.16 o 
  -2   2  25      346.73      350.69      6.99 o 
  -1   2  25       32.70       25.65      3.05 o 
   0   2  25      163.43      158.20      4.46 o 
   1   2  25        2.88       -1.47      1.97 o 
  -5   3  25       75.28       88.35      7.18 o 
  -4   3  25      203.77      221.05      8.48 o 
  -3   3  25      294.48      304.63     12.90 o 
  -2   3  25       19.94       31.74      4.70 o 
  -1   3  25       27.11       29.90      4.97 o 
   0   3  25       57.42       55.65      6.19 o 
  -4   0  26       19.73       23.70      7.04 o 
  -2   0  26      376.45      363.67     14.73 o 
  -4   1  26       25.95       28.74      4.74 o 
  -3   1  26      375.82      379.36     11.73 o 
  -2   1  26        5.43        2.06      2.45 o 
                                                 
